# Supplementary material for: Interneuron hypomyelination is associated with cognitive inflexibility in a rat model of schizophrenia
Source: Nat Commun. 2020 May 11;11:2329. doi: 10.1038/s41467-020-16218-4 (PMC7214427; doi:10.1038/s41467-020-16218-4)
Supplement: Supplementary file 3 — Source Data [file 41467_2020_16218_MOESM3_ESM.xlsx]

## Sheet: Figure 1
Figure 1a	% correct trials/session	APO-SUS								APO-UNSUS
	10 sec delay	75	62.5	57.5	50	50	65	65	72.5	50	55	70	80	67.5	79.1667	65	72.5
	60 sec delay	68.3333	65	45	51.4286	71.875	50	37.5	55	61.7857	75		74.1667	70	70	62.5	71.6667
Figure 1b	# errors to criterion	APO-UNSUS																		APO-SUS
	shift 1	20	33	42	20	18	37	28	18	40	28	8	22	38	22	18	24	21	32	24	25	55	29	22	26	41	4	20	17	13	11	17	30	33	20	39	45	14	26
	shift 2	1	2	1	12	1	18	15	4	11	2	9	3	13	22	8	18	6	7	17	7	7	25	17	20	29	34	2	44	5	32	12	21	28	37	13	12	14	5
	shift 3	17	14	13	29	23	18	12	6	17	20	15	27	11	19	2	14	2	11	27	44	23	11	53	35	18	27	16	13	16	19	48	12	28	9	6	10	16	13
	# errors	APO-UNSUS																		APO-SUS
	perseverative	46	35	26	23	40	47	27	62	20	26	26	21	41	29	30	52	32	26	53	52	53	44	73	59	56	51	28	61	50	30	39	56	61	59	33	37	28	42
	regressive	8	2	0	0	13	11	5	8	3	12	0	7	9	24	3	9	16	0	7	20	6	11	7	8	12	3	0	11	0	22	27	1	17	5	20	17	16	0
	never-reinforced	15	9	5	5	28	22	4	15	7	13	12	7	7	9	9	16	6	2	5	11	30	11	16	26	25	12	11	1	14	10	12	6	9	1	3	12	0	2
Figure 1c		APO-SUS								APO-UNSUS
	# trials to criterion	16	38	70	16	24	48	48	24	8	8	32	16	32	24	16
Figure 1d	# errors to criterion	APO-UNSUS																		APO-SUS
	reversal 1	26	63	30	36	7	37	37	39	52	20	36	16	42	34	25	39	45	34	36	20	46	57	63	32	41	42	33	54	23	62	35	72	27	29	44	51	27	34
	reversal 2	6	15	29	27	12	20	34	37	28	32	32	0	49	38	30	29	25	14	27	24	55	39	28	48	38	6	12	82	49	38	40	20	23	24	18	43	12	61
	reversal 3	18	19	10	17	23	21	46	25	22	38	42	2	23	20	20	26	12	9	16	9	9	15	26	13	13	45	23	29	33	30	53	19	31	31	10	34	19	26
	# errors	APO-UNSUS																		APO-SUS
	perseverative	50	90	67	73	28	77	117	84	76	57	18	14	10	17	9	21	46	13	79	52	95	106	116	92	70	131	59	154	99	111	107	107	55	71	71	118	50	81
	regressive	0	6	2	7	13	0	0	16	6	0	0	5	0	0	13	0	0	12	0	0	15	4	0	0	21	0	8	10	0	17	20	4	25	13	0	9	7	36

## Sheet: Figure 2
Figure 2a	Normalized gene expression	rat line	gene	age
	0.492279	APO-SUS	Plp1	P21
	0.283221	APO-SUS	Plp1	P21
	0.462649	APO-SUS	Plp1	P21
	0.430369	APO-SUS	Plp1	P21
	0.592047	APO-SUS	Plp1	P21
	0.540991	APO-SUS	Plp1	P21
	0.557574	APO-SUS	Plp1	P21
	0.596923	APO-UNSUS	Plp1	P21
	0.71662	APO-UNSUS	Plp1	P21
	0.608075	APO-UNSUS	Plp1	P21
	0.760661	APO-UNSUS	Plp1	P21
	0.558253	APO-UNSUS	Plp1	P21
	0.647837	APO-UNSUS	Plp1	P21
	0.912991	APO-UNSUS	Plp1	P21
	0.564224	APO-UNSUS	Plp1	P21
	0.568014	APO-SUS	Mbp	P21
	0.419152	APO-SUS	Mbp	P21
	0.675355	APO-SUS	Mbp	P21
	0.528202	APO-SUS	Mbp	P21
	0.399688	APO-SUS	Mbp	P21
	0.367377	APO-SUS	Mbp	P21
	0.399602	APO-SUS	Mbp	P21
	0.726889	APO-UNSUS	Mbp	P21
	1.02576	APO-UNSUS	Mbp	P21
	0.520364	APO-UNSUS	Mbp	P21
	0.610769	APO-UNSUS	Mbp	P21
	0.423068	APO-UNSUS	Mbp	P21
	0.489035	APO-UNSUS	Mbp	P21
	0.645394	APO-UNSUS	Mbp	P21
	0.406755	APO-UNSUS	Mbp	P21
	0.419277	APO-SUS	Cldn11	P21
	0.413094	APO-SUS	Cldn11	P21
	0.631442	APO-SUS	Cldn11	P21
	0.346427	APO-SUS	Cldn11	P21
	0.59599	APO-SUS	Cldn11	P21
	0.384273	APO-SUS	Cldn11	P21
	0.444375	APO-SUS	Cldn11	P21
	0.6049	APO-UNSUS	Cldn11	P21
	0.811202	APO-UNSUS	Cldn11	P21
	0.362218	APO-UNSUS	Cldn11	P21
	0.68095	APO-UNSUS	Cldn11	P21
	0.419101	APO-UNSUS	Cldn11	P21
	0.578668	APO-UNSUS	Cldn11	P21
	0.765649	APO-UNSUS	Cldn11	P21
	1.02576	APO-UNSUS	Cldn11	P21
	0.324964	APO-SUS	Mobp	P21
	0.187207	APO-SUS	Mobp	P21
	0.339843	APO-SUS	Mobp	P21
	0.242273	APO-SUS	Mobp	P21
	0.208657	APO-SUS	Mobp	P21
	0.289666	APO-SUS	Mobp	P21
	0.715106	APO-UNSUS	Mobp	P21
	0.335409	APO-UNSUS	Mobp	P21
	0.717262	APO-UNSUS	Mobp	P21
	0.526403	APO-UNSUS	Mobp	P21
	0.453259	APO-UNSUS	Mobp	P21
	0.912991	APO-UNSUS	Mobp	P21
	0.311266	APO-UNSUS	Mobp	P21
	0.24562	APO-SUS	Mog	P21
	0.306321	APO-SUS	Mog	P21
	0.191181	APO-SUS	Mog	P21
	0.260785	APO-SUS	Mog	P21
	0.149103	APO-SUS	Mog	P21
	0.276553	APO-SUS	Mog	P21
	0.678447	APO-UNSUS	Mog	P21
	1.02576	APO-UNSUS	Mog	P21
	0.238673	APO-UNSUS	Mog	P21
	0.477162	APO-UNSUS	Mog	P21
	0.417908	APO-UNSUS	Mog	P21
	0.302167	APO-UNSUS	Mog	P21
	0.641088	APO-UNSUS	Mog	P21
	0.165085	APO-UNSUS	Mog	P21
	0.410605	APO-SUS	Mag	P21
	0.205192	APO-SUS	Mag	P21
	0.327752	APO-SUS	Mag	P21
	0.229771	APO-SUS	Mag	P21
	0.230704	APO-SUS	Mag	P21
	0.334661	APO-SUS	Mag	P21
	0.823109	APO-UNSUS	Mag	P21
	0.730531	APO-UNSUS	Mag	P21
	0.558916	APO-UNSUS	Mag	P21
	0.584389	APO-UNSUS	Mag	P21
	0.799075	APO-UNSUS	Mag	P21
	0.585999	APO-UNSUS	Mag	P21
	0.815326	APO-UNSUS	Mag	P21
	0.414917	APO-UNSUS	Mag	P21
	0.405322	APO-SUS	Plp1	P28
	0.306777	APO-SUS	Plp1	P28
	0.344701	APO-SUS	Plp1	P28
	0.436329	APO-SUS	Plp1	P28
	0.429946	APO-SUS	Plp1	P28
	0.320055	APO-SUS	Plp1	P28
	0.37049	APO-SUS	Plp1	P28
	0.360065	APO-SUS	Plp1	P28
	0.773322	APO-UNSUS	Plp1	P28
	0.45663	APO-UNSUS	Plp1	P28
	0.611967	APO-UNSUS	Plp1	P28
	0.429946	APO-UNSUS	Plp1	P28
	0.52776	APO-UNSUS	Plp1	P28
	0.677651	APO-UNSUS	Plp1	P28
	0.979047	APO-UNSUS	Plp1	P28
	0.584679	APO-UNSUS	Plp1	P28
	0.344745	APO-SUS	Mbp	P28
	0.294626	APO-SUS	Mbp	P28
	0.34949	APO-SUS	Mbp	P28
	0.416484	APO-SUS	Mbp	P28
	0.344802	APO-SUS	Mbp	P28
	0.306202	APO-SUS	Mbp	P28
	0.28015	APO-SUS	Mbp	P28
	0.306252	APO-SUS	Mbp	P28
	0.731391	APO-UNSUS	Mbp	P28
	0.519568	APO-UNSUS	Mbp	P28
	0.616676	APO-UNSUS	Mbp	P28
	0.460911	APO-UNSUS	Mbp	P28
	0.597289	APO-UNSUS	Mbp	P28
	0.680775	APO-UNSUS	Mbp	P28
	0.979047	APO-UNSUS	Mbp	P28
	0.523395	APO-UNSUS	Mbp	P28
	0.62406	APO-SUS	Cldn11	P28
	0.789398	APO-SUS	Cldn11	P28
	0.56732	APO-SUS	Cldn11	P28
	0.361678	APO-SUS	Cldn11	P28
	0.593161	APO-SUS	Cldn11	P28
	0.554289	APO-SUS	Cldn11	P28
	0.413635	APO-SUS	Cldn11	P28
	0.500676	APO-SUS	Cldn11	P28
	0.876722	APO-UNSUS	Cldn11	P28
	0.898775	APO-UNSUS	Cldn11	P28
	0.805236	APO-UNSUS	Cldn11	P28
	0.736604	APO-UNSUS	Cldn11	P28
	0.747541	APO-UNSUS	Cldn11	P28
	0.979047	APO-UNSUS	Cldn11	P28
	0.684051	APO-UNSUS	Cldn11	P28
	0.210071	APO-SUS	Mobp	P28
	0.0615043	APO-SUS	Mobp	P28
	0.132782	APO-SUS	Mobp	P28
	0.200969	APO-SUS	Mobp	P28
	0.299698	APO-SUS	Mobp	P28
	0.197963	APO-SUS	Mobp	P28
	0.229508	APO-SUS	Mobp	P28
	0.210069	APO-SUS	Mobp	P28
	0.922544	APO-UNSUS	Mobp	P28
	0.541844	APO-UNSUS	Mobp	P28
	0.510446	APO-UNSUS	Mobp	P28
	0.357938	APO-UNSUS	Mobp	P28
	0.706839	APO-UNSUS	Mobp	P28
	0.856731	APO-UNSUS	Mobp	P28
	0.783968	APO-UNSUS	Mobp	P28
	0.252081	APO-SUS	Mog	P28
	0.0981763	APO-SUS	Mog	P28
	0.136865	APO-SUS	Mog	P28
	0.172119	APO-SUS	Mog	P28
	0.266814	APO-SUS	Mog	P28
	0.211569	APO-SUS	Mog	P28
	0.204848	APO-SUS	Mog	P28
	0.265408	APO-SUS	Mog	P28
	0.823744	APO-UNSUS	Mog	P28
	0.473834	APO-UNSUS	Mog	P28
	0.445237	APO-UNSUS	Mog	P28
	0.282362	APO-UNSUS	Mog	P28
	0.509668	APO-UNSUS	Mog	P28
	0.726562	APO-UNSUS	Mog	P28
	0.979047	APO-UNSUS	Mog	P28
	0.530074	APO-UNSUS	Mog	P28
	0.3394	APO-SUS	Mag	P28
	0.307008	APO-SUS	Mag	P28
	0.325758	APO-SUS	Mag	P28
	0.320992	APO-SUS	Mag	P28
	0.308447	APO-SUS	Mag	P28
	0.318846	APO-SUS	Mag	P28
	0.922544	APO-UNSUS	Mag	P28
	0.536364	APO-UNSUS	Mag	P28
	0.78781	APO-UNSUS	Mag	P28
	0.474802	APO-UNSUS	Mag	P28
	0.759813	APO-UNSUS	Mag	P28
	0.86235	APO-UNSUS	Mag	P28
	0.979047	APO-UNSUS	Mag	P28
	0.834499	APO-UNSUS	Mag	P28
	0.606268	APO-SUS	Plp1	P90
	0.407115	APO-SUS	Plp1	P90
	0.483387	APO-SUS	Plp1	P90
	0.727894	APO-SUS	Plp1	P90
	0.473704	APO-SUS	Plp1	P90
	0.784863	APO-UNSUS	Plp1	P90
	0.729849	APO-UNSUS	Plp1	P90
	0.848563	APO-UNSUS	Plp1	P90
	0.821095	APO-UNSUS	Plp1	P90
	0.700564	APO-UNSUS	Plp1	P90
	0.514614	APO-SUS	Mbp	P90
	0.494866	APO-SUS	Mbp	P90
	0.46152	APO-SUS	Mbp	P90
	0.570427	APO-SUS	Mbp	P90
	0.743907	APO-UNSUS	Mbp	P90
	0.7329	APO-UNSUS	Mbp	P90
	0.848563	APO-UNSUS	Mbp	P90
	0.921651	APO-UNSUS	Mbp	P90
	0.79212	APO-UNSUS	Mbp	P90
	0.457759	APO-SUS	Cldn11	P90
	0.515426	APO-SUS	Cldn11	P90
	0.462807	APO-SUS	Cldn11	P90
	0.506904	APO-SUS	Cldn11	P90
	0.662814	APO-UNSUS	Cldn11	P90
	0.774903	APO-UNSUS	Cldn11	P90
	0.848563	APO-UNSUS	Cldn11	P90
	0.870541	APO-UNSUS	Cldn11	P90
	0.891332	APO-UNSUS	Cldn11	P90
	0.790291	APO-UNSUS	Cldn11	P90
	0.427058	APO-SUS	Mobp	P90
	0.50968	APO-SUS	Mobp	P90
	0.454661	APO-SUS	Mobp	P90
	0.444844	APO-SUS	Mobp	P90
	0.698119	APO-UNSUS	Mobp	P90
	0.648979	APO-UNSUS	Mobp	P90
	0.848563	APO-UNSUS	Mobp	P90
	0.869644	APO-UNSUS	Mobp	P90
	1.05772	APO-UNSUS	Mobp	P90
	0.740335	APO-UNSUS	Mobp	P90
	0.482588	APO-SUS	Mog	P90
	0.487099	APO-SUS	Mog	P90
	0.457712	APO-SUS	Mog	P90
	0.475765	APO-SUS	Mog	P90
	0.881236	APO-UNSUS	Mog	P90
	0.819704	APO-UNSUS	Mog	P90
	0.848563	APO-UNSUS	Mog	P90
	0.870173	APO-UNSUS	Mog	P90
	0.93623	APO-UNSUS	Mog	P90
	0.510921	APO-SUS	Mag	P90
	0.61251	APO-SUS	Mag	P90
	0.575827	APO-SUS	Mag	P90
	0.771926	APO-SUS	Mag	P90
	0.50358	APO-SUS	Mag	P90
	0.785434	APO-UNSUS	Mag	P90
	0.651167	APO-UNSUS	Mag	P90
	0.756349	APO-UNSUS	Mag	P90
	0.870132	APO-UNSUS	Mag	P90
	1.05772	APO-UNSUS	Mag	P90
	0.883731	APO-UNSUS	Mag	P90
	0.442365	APO-SUS	Plp1	P365
	0.483638	APO-SUS	Plp1	P365
	0.386206	APO-SUS	Plp1	P365
	0.475543	APO-SUS	Plp1	P365
	0.4682	APO-SUS	Plp1	P365
	0.534064	APO-SUS	Plp1	P365
	0.505406	APO-SUS	Plp1	P365
	0.527573	APO-UNSUS	Plp1	P365
	0.861924	APO-UNSUS	Plp1	P365
	0.639667	APO-UNSUS	Plp1	P365
	0.535995	APO-UNSUS	Plp1	P365
	0.535135	APO-UNSUS	Plp1	P365
	0.886201	APO-UNSUS	Plp1	P365
	0.759786	APO-UNSUS	Plp1	P365
	0.56236	APO-UNSUS	Plp1	P365
	0.577112	APO-SUS	Mbp	P365
	0.528493	APO-SUS	Mbp	P365
	0.483638	APO-SUS	Mbp	P365
	0.489588	APO-SUS	Mbp	P365
	0.448164	APO-SUS	Mbp	P365
	0.415839	APO-SUS	Mbp	P365
	0.503316	APO-SUS	Mbp	P365
	0.42304	APO-SUS	Mbp	P365
	0.899618	APO-UNSUS	Mbp	P365
	0.861924	APO-UNSUS	Mbp	P365
	0.639667	APO-UNSUS	Mbp	P365
	0.720982	APO-UNSUS	Mbp	P365
	0.567827	APO-UNSUS	Mbp	P365
	0.886201	APO-UNSUS	Mbp	P365
	0.759786	APO-UNSUS	Mbp	P365
	0.596715	APO-UNSUS	Mbp	P365
	0.984093	APO-SUS	Cldn11	P365
	0.638541	APO-SUS	Cldn11	P365
	0.698117	APO-SUS	Cldn11	P365
	0.556084	APO-SUS	Cldn11	P365
	0.454375	APO-SUS	Cldn11	P365
	0.501801	APO-SUS	Cldn11	P365
	0.477315	APO-SUS	Cldn11	P365
	0.406746	APO-SUS	Cldn11	P365
	0.533548	APO-UNSUS	Cldn11	P365
	0.972885	APO-UNSUS	Cldn11	P365
	0.573129	APO-UNSUS	Cldn11	P365
	0.430286	APO-UNSUS	Cldn11	P365
	0.509399	APO-UNSUS	Cldn11	P365
	0.789066	APO-UNSUS	Cldn11	P365
	0.693651	APO-UNSUS	Cldn11	P365
	0.573732	APO-UNSUS	Cldn11	P365
	0.64978	APO-SUS	Mobp	P365
	0.595039	APO-SUS	Mobp	P365
	0.513184	APO-SUS	Mobp	P365
	0.4098	APO-SUS	Mobp	P365
	0.448164	APO-SUS	Mobp	P365
	0.441244	APO-SUS	Mobp	P365
	0.534064	APO-SUS	Mobp	P365
	0.505406	APO-SUS	Mobp	P365
	0.899618	APO-UNSUS	Mobp	P365
	0.91458	APO-UNSUS	Mobp	P365
	0.678746	APO-UNSUS	Mobp	P365
	0.679472	APO-UNSUS	Mobp	P365
	0.602516	APO-UNSUS	Mobp	P365
	0.886201	APO-UNSUS	Mobp	P365
	0.599349	APO-UNSUS	Mobp	P365
	0.633169	APO-UNSUS	Mobp	P365
	0.586233	APO-SUS	Mog	P365
	0.404704	APO-SUS	Mog	P365
	0.442463	APO-SUS	Mog	P365
	0.443249	APO-SUS	Mog	P365
	0.431284	APO-SUS	Mog	P365
	0.423885	APO-SUS	Mog	P365
	0.638046	APO-SUS	Mog	P365
	0.344942	APO-SUS	Mog	P365
	0.714617	APO-UNSUS	Mog	P365
	0.730309	APO-UNSUS	Mog	P365
	0.542936	APO-UNSUS	Mog	P365
	0.48611	APO-UNSUS	Mog	P365
	0.573794	APO-UNSUS	Mog	P365
	0.789841	APO-UNSUS	Mog	P365
	0.525836	APO-UNSUS	Mog	P365
	0.409395	APO-UNSUS	Mog	P365
	0.588467	APO-SUS	Mag	P365
	0.542403	APO-SUS	Mag	P365
	0.528976	APO-SUS	Mag	P365
	0.528573	APO-SUS	Mag	P365
	0.576806	APO-SUS	Mag	P365
	0.566671	APO-SUS	Mag	P365
	0.4795	APO-SUS	Mag	P365
	0.849661	APO-UNSUS	Mag	P365
	1.09265	APO-UNSUS	Mag	P365
	0.61072	APO-UNSUS	Mag	P365
	0.614027	APO-UNSUS	Mag	P365
	0.644885	APO-UNSUS	Mag	P365
	0.790509	APO-UNSUS	Mag	P365
	0.793405	APO-UNSUS	Mag	P365
	0.61641	APO-UNSUS	Mag	P365
	0.00305918	APO-SUS	Plp1	P0
	0.00424248	APO-SUS	Plp1	P0
	0.00508692	APO-SUS	Plp1	P0
	0.00543583	APO-SUS	Plp1	P0
	0.00419913	APO-SUS	Plp1	P0
	0.00254081	APO-SUS	Plp1	P0
	0.00417866	APO-SUS	Plp1	P0
	0.00534041	APO-SUS	Plp1	P0
	0.00608925	APO-SUS	Plp1	P0
	0.00388776	APO-SUS	Plp1	P0
	0.00467736	APO-UNSUS	Plp1	P0
	0.00381035	APO-UNSUS	Plp1	P0
	0.00459661	APO-UNSUS	Plp1	P0
	0.00520736	APO-UNSUS	Plp1	P0
	0.00594704	APO-UNSUS	Plp1	P0
	0.00384927	APO-UNSUS	Plp1	P0
	0.00933645	APO-UNSUS	Plp1	P0
	0.00464881	APO-UNSUS	Plp1	P0
	0.058327	APO-SUS	Plp1	P14
	0.0460703	APO-SUS	Plp1	P14
	0.0382953	APO-SUS	Plp1	P14
	0.0457749	APO-SUS	Plp1	P14
	0.0435988	APO-SUS	Plp1	P14
	0.127205	APO-SUS	Plp1	P14
	0.0521109	APO-SUS	Plp1	P14
	0.116252	APO-SUS	Plp1	P14
	0.0525353	APO-SUS	Plp1	P14
	0.0639674	APO-SUS	Plp1	P14
	0.0588944	APO-SUS	Plp1	P14
	0.0693578	APO-SUS	Plp1	P14
	0.0765156	APO-UNSUS	Plp1	P14
	0.0696674	APO-UNSUS	Plp1	P14
	0.0827919	APO-UNSUS	Plp1	P14
	0.0519158	APO-UNSUS	Plp1	P14
	0.0945925	APO-UNSUS	Plp1	P14
	0.0592381	APO-UNSUS	Plp1	P14
	0.0297874	APO-UNSUS	Plp1	P14
	0.0439487	APO-UNSUS	Plp1	P14
	0.057271	APO-UNSUS	Plp1	P14
	0.048208	APO-UNSUS	Plp1	P14
	0.108397	APO-UNSUS	Plp1	P14
	0.0120218	APO-SUS	Plp1	P7
	0.00939674	APO-SUS	Plp1	P7
	0.00878718	APO-SUS	Plp1	P7
	0.00924995	APO-SUS	Plp1	P7
	0.00479793	APO-SUS	Plp1	P7
	0.011916	APO-SUS	Plp1	P7
	0.00685654	APO-SUS	Plp1	P7
	0.0130289	APO-SUS	Plp1	P7
	0.00535004	APO-UNSUS	Plp1	P7
	0.0139693	APO-UNSUS	Plp1	P7
	0.00516587	APO-UNSUS	Plp1	P7
	0.0162219	APO-UNSUS	Plp1	P7
	0.00845081	APO-UNSUS	Plp1	P7
	0.00605025	APO-UNSUS	Plp1	P7
	0.00998894	APO-UNSUS	Plp1	P7
	0.00421434	APO-UNSUS	Plp1	P7
	0.00640622	APO-UNSUS	Plp1	P7
	0.00942026	APO-UNSUS	Plp1	P7
	0.00467698	APO-UNSUS	Plp1	P7
	0.0090875	APO-UNSUS	Plp1	P7
	0.00218513	APO-SUS	Mbp	P0
	0.00102314	APO-SUS	Mbp	P0
	0.00564968	APO-SUS	Mbp	P0
	0.00327706	APO-SUS	Mbp	P0
	0.00391357	APO-SUS	Mbp	P0
	0.00155858	APO-SUS	Mbp	P0
	0.00314311	APO-SUS	Mbp	P0
	0.018988	APO-SUS	Mbp	P0
	0.00681094	APO-SUS	Mbp	P0
	0.0027798	APO-SUS	Mbp	P0
	0.00297631	APO-UNSUS	Mbp	P0
	0.00244043	APO-UNSUS	Mbp	P0
	0.00249781	APO-UNSUS	Mbp	P0
	0.0541629	APO-UNSUS	Mbp	P0
	0.00286511	APO-UNSUS	Mbp	P0
	0.00209673	APO-UNSUS	Mbp	P0
	0.0763392	APO-UNSUS	Mbp	P0
	0.0472096	APO-UNSUS	Mbp	P0
	0.0847115	APO-SUS	Mbp	P7
	0.0743271	APO-SUS	Mbp	P7
	0.036776	APO-SUS	Mbp	P7
	0.0602424	APO-SUS	Mbp	P7
	0.0876208	APO-SUS	Mbp	P7
	0.0658251	APO-SUS	Mbp	P7
	0.101433	APO-SUS	Mbp	P7
	0.131813	APO-SUS	Mbp	P7
	0.0903664	APO-UNSUS	Mbp	P7
	0.106825	APO-UNSUS	Mbp	P7
	0.0941679	APO-UNSUS	Mbp	P7
	0.0562563	APO-UNSUS	Mbp	P7
	0.0717972	APO-UNSUS	Mbp	P7
	0.0608844	APO-UNSUS	Mbp	P7
	0.0601867	APO-UNSUS	Mbp	P7
	0.0868681	APO-UNSUS	Mbp	P7
	0.0625244	APO-UNSUS	Mbp	P7
	0.0886189	APO-UNSUS	Mbp	P7
	0.0782284	APO-UNSUS	Mbp	P7
	0.0942707	APO-UNSUS	Mbp	P7
	0.122717	APO-SUS	Mbp	P14
	0.178251	APO-SUS	Mbp	P14
	0.199929	APO-SUS	Mbp	P14
	0.11961	APO-SUS	Mbp	P14
	0.124599	APO-SUS	Mbp	P14
	0.158475	APO-SUS	Mbp	P14
	0.127904	APO-SUS	Mbp	P14
	0.248161	APO-SUS	Mbp	P14
	0.155752	APO-SUS	Mbp	P14
	0.150505	APO-SUS	Mbp	P14
	0.244013	APO-SUS	Mbp	P14
	0.171811	APO-SUS	Mbp	P14
	0.17641	APO-UNSUS	Mbp	P14
	0.154517	APO-UNSUS	Mbp	P14
	0.186407	APO-UNSUS	Mbp	P14
	0.152526	APO-UNSUS	Mbp	P14
	0.173077	APO-UNSUS	Mbp	P14
	0.126578	APO-UNSUS	Mbp	P14
	0.0840647	APO-UNSUS	Mbp	P14
	0.135923	APO-UNSUS	Mbp	P14
	0.16718	APO-UNSUS	Mbp	P14
	0.137018	APO-UNSUS	Mbp	P14
	0.241394	APO-UNSUS	Mbp	P14
	0.00258008	APO-SUS	Cldn11	P0
	0.00132488	APO-SUS	Cldn11	P0
	0.00622613	APO-SUS	Cldn11	P0
	0.00388871	APO-SUS	Cldn11	P0
	0.00410268	APO-SUS	Cldn11	P0
	0.00176127	APO-SUS	Cldn11	P0
	0.00330698	APO-SUS	Cldn11	P0
	0.0197001	APO-SUS	Cldn11	P0
	1.44177e-06	APO-SUS	Cldn11	P0
	0.00789634	APO-SUS	Cldn11	P0
	0.00310383	APO-SUS	Cldn11	P0
	0.00788701	APO-SUS	Cldn11	P0
	0.00351426	APO-UNSUS	Cldn11	P0
	0.00273384	APO-UNSUS	Cldn11	P0
	0.00264033	APO-UNSUS	Cldn11	P0
	0.0540098	APO-UNSUS	Cldn11	P0
	0.00302545	APO-UNSUS	Cldn11	P0
	0.00221752	APO-UNSUS	Cldn11	P0
	0.0800081	APO-UNSUS	Cldn11	P0
	0.00411605	APO-UNSUS	Cldn11	P0
	0.0513843	APO-UNSUS	Cldn11	P0
	0.0551595	APO-SUS	Cldn11	P7
	0.0518763	APO-SUS	Cldn11	P7
	0.0866218	APO-SUS	Cldn11	P7
	0.0760031	APO-SUS	Cldn11	P7
	0.0390943	APO-SUS	Cldn11	P7
	0.0632756	APO-SUS	Cldn11	P7
	0.0915316	APO-SUS	Cldn11	P7
	0.0850206	APO-SUS	Cldn11	P7
	0.073255	APO-SUS	Cldn11	P7
	0.103505	APO-SUS	Cldn11	P7
	0.142756	APO-SUS	Cldn11	P7
	0.0968975	APO-UNSUS	Cldn11	P7
	0.11135	APO-UNSUS	Cldn11	P7
	0.0982636	APO-UNSUS	Cldn11	P7
	0.0592827	APO-UNSUS	Cldn11	P7
	0.0776284	APO-UNSUS	Cldn11	P7
	0.0623866	APO-UNSUS	Cldn11	P7
	0.0617677	APO-UNSUS	Cldn11	P7
	0.091043	APO-UNSUS	Cldn11	P7
	0.0656726	APO-UNSUS	Cldn11	P7
	0.0906172	APO-UNSUS	Cldn11	P7
	0.0799509	APO-UNSUS	Cldn11	P7
	0.103058	APO-UNSUS	Cldn11	P7
	0.13115	APO-SUS	Cldn11	P14
	0.181421	APO-SUS	Cldn11	P14
	0.199571	APO-SUS	Cldn11	P14
	0.122054	APO-SUS	Cldn11	P14
	0.129735	APO-SUS	Cldn11	P14
	0.158155	APO-SUS	Cldn11	P14
	0.130382	APO-SUS	Cldn11	P14
	0.25166	APO-SUS	Cldn11	P14
	0.165627	APO-SUS	Cldn11	P14
	0.160047	APO-SUS	Cldn11	P14
	0.243577	APO-SUS	Cldn11	P14
	0.181193	APO-SUS	Cldn11	P14
	0.179641	APO-UNSUS	Cldn11	P14
	0.164041	APO-UNSUS	Cldn11	P14
	0.193245	APO-UNSUS	Cldn11	P14
	0.152245	APO-UNSUS	Cldn11	P14
	0.176247	APO-UNSUS	Cldn11	P14
	0.131652	APO-UNSUS	Cldn11	P14
	0.0861388	APO-UNSUS	Cldn11	P14
	0.138557	APO-UNSUS	Cldn11	P14
	0.170419	APO-UNSUS	Cldn11	P14
	0.142199	APO-UNSUS	Cldn11	P14
	0.248615	APO-UNSUS	Cldn11	P14
	0.194364	APO-UNSUS	Cldn11	P14
Figure 2b	relative MBP expression	APO-SUS					APO-UNSUS
	mPFC	0.0452865	0.0745301	0.18442	0.0916974	0.131442	0.103666	0.217469	0.403023	0.252172	0.238155
	BC	1.23789	1.3524	1.37387	1.89492	1.5188	1.92552	1.50372	1.59287	1.38421	1.19255	1.03403	1.76344
Figure 2c	PLP+ area	APO-SUS							APO-UNSUS
	IL	2291.5	3030.25	3672	3693	3223.75	1834.5	1440.75	4203	4996.25	4889.75	3718.5	2688.75	3325.5	4277.25
	PL	6679.25	9125.5	10221	12389	9702.25	9817.25	6696.25	13221.8	11439.5	13835.8	11067	7330	13041.2	13645
	BC	15275.5	8479.5	11680.5	10385	7237	15648	16386.5	13654.5	10557.5	17662.5	12656.5	12822	11173	15713

## Sheet: Figure 3
Figure 3a	# myelinated axons/mm2	APO-SUS			APO-UNSUS
	IL	66.5081	69.1684	98.432	190.423	143.657	170.261
	PL	229.755	95.7716	122.375	524.084	573.592	256.482
	BC	1497.76	1142.54	1129.02	1360.96	1311.54	1638.2
	% of axon surface	APO-SUS			APO-UNSUS
	PL	60	58.9796	59.1837	60.2041	62.6531	56.3265
Figure 3b & 3d		mPFC region	G-ratio	axon caliber (um)
	APO-SUS	IL	0.754649	5.275
	APO-SUS	IL	0.787064	5.415
	APO-SUS	IL	0.757842	6.04
	APO-SUS	IL	0.673492	6.085
	APO-SUS	IL	0.760694	6.135
	APO-SUS	IL	0.68204	6.285
	APO-SUS	IL	0.757366	6.555
	APO-SUS	IL	0.777778	6.86
	APO-SUS	IL	0.737062	7.05
	APO-SUS	IL	0.737087	7.92
	APO-SUS	IL	0.779808	8.11
	APO-SUS	IL	0.847698	8.655
	APO-SUS	IL	0.749784	8.69
	APO-SUS	IL	0.790698	9.18
	APO-SUS	IL	0.845169	10.235
	APO-SUS	IL	0.794049	15.345
	APO-SUS	IL	0.628043	3.225
	APO-SUS	IL	0.722222	5.07
	APO-SUS	IL	0.651266	5.145
	APO-SUS	IL	0.745614	5.525
	APO-SUS	IL	0.727904	5.765
	APO-SUS	IL	0.669478	6.35
	APO-SUS	IL	0.724083	6.81
	APO-SUS	IL	0.715104	6.865
	APO-SUS	IL	0.653222	7.045
	APO-SUS	IL	0.732919	7.67
	APO-SUS	IL	0.630919	7.795
	APO-SUS	IL	0.767398	8.215
	APO-SUS	IL	0.728559	8.24
	APO-SUS	IL	0.743533	8.335
	APO-SUS	IL	0.711245	8.855
	APO-SUS	IL	0.792502	10.675
	APO-SUS	IL	0.755401	10.84
	APO-SUS	IL	0.618038	10.93
	APO-SUS	IL	0.746725	11.115
	APO-SUS	IL	0.759266	11.165
	APO-SUS	IL	0.798827	13.62
	APO-SUS	IL	0.506742	4.51
	APO-SUS	IL	0.582037	5.8
	APO-SUS	IL	0.656367	6.16
	APO-SUS	IL	0.697047	6.845
	APO-SUS	IL	0.699495	6.925
	APO-SUS	IL	0.702933	7.43
	APO-SUS	IL	0.843497	7.815
	APO-SUS	IL	0.799799	7.97
	APO-SUS	IL	0.733755	8.13
	APO-SUS	IL	0.732462	8.405
	APO-SUS	IL	0.806625	9.74
	APO-SUS	IL	0.767832	10.98
	APO-SUS	IL	0.778373	11.625
	APO-SUS	IL	0.828251	11.815
	APO-SUS	IL	0.774845	11.89
	APO-SUS	PL	0.67058
	APO-SUS	PL	0.710508
	APO-SUS	PL	0.650588
	APO-SUS	PL	0.607162
	APO-SUS	PL	0.711733
	APO-SUS	PL	0.726725
	APO-SUS	PL	0.709712
	APO-SUS	PL	0.703125
	APO-SUS	PL	0.749866
	APO-SUS	PL	0.656
	APO-SUS	PL	0.683805
	APO-SUS	PL	0.688434
	APO-SUS	PL	0.684034
	APO-SUS	PL	0.718786
	APO-SUS	PL	0.810903
	APO-SUS	PL	0.721816
	APO-SUS	PL	0.768494
	APO-SUS	PL	0.842041
	APO-SUS	PL	0.830764
	APO-SUS	PL	0.811839
	APO-SUS	PL	0.794297
	APO-SUS	PL	0.675747
	APO-SUS	PL	0.624603
	APO-SUS	PL	0.618452
	APO-SUS	PL	0.70358
	APO-SUS	PL	0.69262
	APO-SUS	PL	0.711147
	APO-SUS	PL	0.730507
	APO-SUS	PL	0.609023
	APO-SUS	PL	0.647575
	APO-SUS	PL	0.738532
	APO-SUS	PL	0.680233
	APO-SUS	PL	0.765645
	APO-SUS	PL	0.775339
	APO-SUS	PL	0.658283
	APO-SUS	PL	0.788438
	APO-SUS	PL	0.679195
	APO-SUS	PL	0.751011
	APO-SUS	PL	0.775268
	APO-SUS	PL	0.687664
	APO-SUS	PL	0.730406
	APO-SUS	PL	0.719193
	APO-SUS	PL	0.834171
	APO-SUS	PL	0.752247
	APO-SUS	PL	0.774809
	APO-SUS	PL	0.764398
	APO-SUS	PL	0.780577
	APO-SUS	PL	0.746667
	APO-SUS	PL	0.855801
	APO-SUS	PL	0.812337
	APO-SUS	PL	0.771219
	APO-SUS	PL	0.778722
	APO-SUS	PL	0.781312
	APO-SUS	PL	0.758846
	APO-SUS	PL	0.885502
	APO-SUS	PL	0.768849
	APO-SUS	PL	0.555781
	APO-SUS	PL	0.697138
	APO-SUS	PL	0.656512
	APO-SUS	PL	0.715937
	APO-SUS	PL	0.630489
	APO-SUS	PL	0.754062
	APO-SUS	PL	0.744847
	APO-SUS	PL	0.67112
	APO-SUS	PL	0.701172
	APO-SUS	PL	0.607865
	APO-SUS	PL	0.728042
	APO-SUS	PL	0.755937
	APO-SUS	PL	0.733588
	APO-SUS	PL	0.671711
	APO-SUS	PL	0.754658
	APO-SUS	PL	0.760048
	APO-SUS	PL	0.76349
	APO-SUS	PL	0.780417
	APO-SUS	PL	0.801156
	APO-SUS	PL	0.806825
	APO-SUS	PL	0.731273
	APO-SUS	PL	0.729841
	APO-SUS	PL	0.782016
	APO-SUS	PL	0.673636
	APO-SUS	PL	0.827793
	APO-SUS	PL	0.794363
	APO-SUS	PL	0.730101
	APO-SUS	PL	0.809813
	APO-SUS	PL	0.785156
	APO-SUS	PL	0.776713
	APO-SUS	PL	0.703078
	APO-SUS	PL	0.76079
	APO-SUS	PL	0.824155
	APO-SUS	PL	0.782456
	APO-SUS	PL	0.708772
	APO-SUS	PL	0.797463
	APO-SUS	PL	0.726919
	APO-SUS	PL	0.824515
	APO-SUS	PL	0.768035
	APO-SUS	PL	0.743109
	APO-SUS	PL	0.832068
	APO-SUS	PL	0.764706
	APO-SUS	PL	0.831977
	APO-SUS	PL	0.884176
	APO-SUS	PL	0.849435
	APO-SUS	PL	0.861205
	APO-SUS	PL	0.839476
	APO-UNSUS	PL	0.641026
	APO-UNSUS	PL	0.664403
	APO-UNSUS	PL	0.683446
	APO-UNSUS	PL	0.541116
	APO-UNSUS	PL	0.667857
	APO-UNSUS	PL	0.672014
	APO-UNSUS	PL	0.627259
	APO-UNSUS	PL	0.662257
	APO-UNSUS	PL	0.71754
	APO-UNSUS	PL	0.582188
	APO-UNSUS	PL	0.640205
	APO-UNSUS	PL	0.700458
	APO-UNSUS	PL	0.690909
	APO-UNSUS	PL	0.709781
	APO-UNSUS	PL	0.742303
	APO-UNSUS	PL	0.758506
	APO-UNSUS	PL	0.689573
	APO-UNSUS	PL	0.689895
	APO-UNSUS	PL	0.723068
	APO-UNSUS	PL	0.66352
	APO-UNSUS	PL	0.745577
	APO-UNSUS	PL	0.696642
	APO-UNSUS	PL	0.701764
	APO-UNSUS	PL	0.765777
	APO-UNSUS	PL	0.709606
	APO-UNSUS	PL	0.702895
	APO-UNSUS	PL	0.694563
	APO-UNSUS	PL	0.697479
	APO-UNSUS	PL	0.755022
	APO-UNSUS	PL	0.66329
	APO-UNSUS	PL	0.712953
	APO-UNSUS	PL	0.638751
	APO-UNSUS	PL	0.688374
	APO-UNSUS	PL	0.673675
	APO-UNSUS	PL	0.758745
	APO-UNSUS	PL	0.819391
	APO-UNSUS	PL	0.69145
	APO-UNSUS	PL	0.719807
	APO-UNSUS	PL	0.753854
	APO-UNSUS	PL	0.715374
	APO-UNSUS	PL	0.820368
	APO-UNSUS	PL	0.692113
	APO-UNSUS	PL	0.732553
	APO-UNSUS	PL	0.74547
	APO-UNSUS	PL	0.800813
	APO-UNSUS	PL	0.71217
	APO-UNSUS	PL	0.701019
	APO-UNSUS	PL	0.726205
	APO-UNSUS	PL	0.716201
	APO-UNSUS	PL	0.763535
	APO-UNSUS	PL	0.744025
	APO-UNSUS	PL	0.778824
	APO-UNSUS	PL	0.714236
	APO-UNSUS	PL	0.72191
	APO-UNSUS	PL	0.776749
	APO-UNSUS	PL	0.798275
	APO-UNSUS	PL	0.827468
	APO-UNSUS	PL	0.783275
	APO-UNSUS	PL	0.841217
	APO-UNSUS	PL	0.601926
	APO-UNSUS	PL	0.664034
	APO-UNSUS	PL	0.77769
	APO-UNSUS	PL	0.679972
	APO-UNSUS	PL	0.766292
	APO-UNSUS	PL	0.627962
	APO-UNSUS	PL	0.763675
	APO-UNSUS	PL	0.758431
	APO-UNSUS	PL	0.630447
	APO-UNSUS	PL	0.613111
	APO-UNSUS	PL	0.712693
	APO-UNSUS	PL	0.675489
	APO-UNSUS	PL	0.736352
	APO-UNSUS	PL	0.70194
	APO-UNSUS	PL	0.744959
	APO-UNSUS	PL	0.75247
	APO-UNSUS	PL	0.746486
	APO-UNSUS	PL	0.678399
	APO-UNSUS	PL	0.752269
	APO-UNSUS	PL	0.73886
	APO-UNSUS	PL	0.672558
	APO-UNSUS	PL	0.60241
	APO-UNSUS	PL	0.725871
	APO-UNSUS	PL	0.776378
	APO-UNSUS	PL	0.686725
	APO-UNSUS	PL	0.732291
	APO-UNSUS	PL	0.741683
	APO-UNSUS	PL	0.77997
	APO-UNSUS	PL	0.721357
	APO-UNSUS	PL	0.640244
	APO-UNSUS	PL	0.827072
	APO-UNSUS	PL	0.663974
	APO-UNSUS	PL	0.860125
	APO-UNSUS	PL	0.74008
	APO-UNSUS	PL	0.793554
	APO-UNSUS	PL	0.790181
	APO-UNSUS	PL	0.67387
	APO-UNSUS	PL	0.814042
	APO-UNSUS	PL	0.795709
	APO-UNSUS	PL	0.836763
	APO-UNSUS	PL	0.76887
	APO-UNSUS	PL	0.810762
	APO-UNSUS	PL	0.78658
	APO-UNSUS	PL	0.74359
	APO-UNSUS	PL	0.792567
	APO-UNSUS	PL	0.741874
	APO-UNSUS	PL	0.719955
	APO-UNSUS	PL	0.785599
	APO-UNSUS	PL	0.759231
	APO-UNSUS	PL	0.788301
	APO-UNSUS	PL	0.836709
	APO-UNSUS	PL	0.80674
	APO-UNSUS	PL	0.68112
	APO-UNSUS	PL	0.627108
	APO-UNSUS	PL	0.789062
	APO-UNSUS	PL	0.741642
	APO-UNSUS	PL	0.765742
	APO-UNSUS	PL	0.708978
	APO-UNSUS	PL	0.770984
	APO-UNSUS	PL	0.729195
	APO-UNSUS	PL	0.805535
	APO-UNSUS	PL	0.76325
	APO-UNSUS	PL	0.871825
	APO-UNSUS	PL	0.724308
	APO-UNSUS	PL	0.819833
	APO-UNSUS	PL	0.754755
	APO-UNSUS	PL	0.772881
	APO-UNSUS	PL	0.800556
	APO-UNSUS	PL	0.807692
	APO-UNSUS	PL	0.875802
	APO-UNSUS	PL	0.742018
	APO-UNSUS	PL	0.773523
	APO-UNSUS	PL	0.758874
	APO-UNSUS	PL	0.84909
	APO-UNSUS	PL	0.732072
	APO-UNSUS	PL	0.790392
	APO-UNSUS	PL	0.739405
	APO-UNSUS	PL	0.760477
	APO-UNSUS	PL	0.784523
	APO-UNSUS	PL	0.779503
	APO-UNSUS	PL	0.791537
	APO-UNSUS	PL	0.833923
	APO-UNSUS	PL	0.81646
	APO-UNSUS	PL	0.791629
	APO-UNSUS	PL	0.756138
	APO-UNSUS	PL	0.870089
	APO-UNSUS	PL	0.843694
	APO-UNSUS	PL	0.791401
	APO-UNSUS	PL	0.841182
	APO-UNSUS	PL	0.736721
	APO-UNSUS	PL	0.885182
	APO-UNSUS	PL	0.778622
	APO-UNSUS	PL	0.885217
	APO-UNSUS	PL	0.797265
	APO-UNSUS	PL	0.729496
	APO-UNSUS	PL	0.795493
	APO-UNSUS	PL	0.752186
	APO-UNSUS	PL	0.820679
	APO-UNSUS	PL	0.866267
	APO-UNSUS	PL	0.892398
	APO-UNSUS	PL	0.618117
	APO-UNSUS	PL	0.665388
	APO-UNSUS	PL	0.739938
	APO-UNSUS	PL	0.710852
	APO-UNSUS	PL	0.704885
	APO-UNSUS	PL	0.756902
	APO-UNSUS	PL	0.755376
	APO-UNSUS	PL	0.738771
	APO-UNSUS	PL	0.620147
	APO-UNSUS	PL	0.627019
	APO-UNSUS	PL	0.718576
	APO-UNSUS	PL	0.763699
	APO-UNSUS	PL	0.700049
	APO-UNSUS	PL	0.777354
	APO-UNSUS	PL	0.800556
	APO-UNSUS	PL	0.776864
	APO-UNSUS	PL	0.735364
	APO-UNSUS	PL	0.623828
	APO-UNSUS	PL	0.731884
	APO-UNSUS	PL	0.830151
	APO-UNSUS	PL	0.773663
	APO-UNSUS	PL	0.746764
	APO-UNSUS	PL	0.747409
	APO-UNSUS	PL	0.704898
	APO-UNSUS	PL	0.694186
	APO-UNSUS	PL	0.704563
	APO-UNSUS	PL	0.681647
	APO-UNSUS	PL	0.747961
	APO-UNSUS	PL	0.679748
	APO-UNSUS	PL	0.750946
	APO-UNSUS	PL	0.687244
	APO-UNSUS	PL	0.740374
	APO-UNSUS	PL	0.74927
	APO-UNSUS	PL	0.728909
	APO-UNSUS	PL	0.754552
	APO-UNSUS	PL	0.716975
	APO-UNSUS	PL	0.767238
	APO-UNSUS	PL	0.715868
	APO-UNSUS	PL	0.82445
	APO-UNSUS	PL	0.797432
	APO-UNSUS	PL	0.742105
	APO-UNSUS	PL	0.667354
	APO-UNSUS	PL	0.755433
	APO-UNSUS	PL	0.79629
	APO-UNSUS	PL	0.738452
	APO-UNSUS	PL	0.801056
	APO-UNSUS	PL	0.790803
	APO-UNSUS	PL	0.846048
	APO-UNSUS	PL	0.820139
	APO-UNSUS	PL	0.811394
	APO-UNSUS	IL	0.642017	3.82
	APO-UNSUS	IL	0.735335	5.265
	APO-UNSUS	IL	0.715902	5.38
	APO-UNSUS	IL	0.67625	5.41
	APO-UNSUS	IL	0.750158	5.93
	APO-UNSUS	IL	0.77224	6.12
	APO-UNSUS	IL	0.737463	6.25
	APO-UNSUS	IL	0.712893	6.58
	APO-UNSUS	IL	0.792343	6.83
	APO-UNSUS	IL	0.742125	6.95
	APO-UNSUS	IL	0.676004	7.24
	APO-UNSUS	IL	0.715471	7.33
	APO-UNSUS	IL	0.771235	7.4
	APO-UNSUS	IL	0.779017	7.685
	APO-UNSUS	IL	0.703933	7.965
	APO-UNSUS	IL	0.749002	8.445
	APO-UNSUS	IL	0.721739	8.715
	APO-UNSUS	IL	0.714111	8.78
	APO-UNSUS	IL	0.827554	8.83
	APO-UNSUS	IL	0.731499	9.44
	APO-UNSUS	IL	0.806681	9.66
	APO-UNSUS	IL	0.796952	9.675
	APO-UNSUS	IL	0.773613	10.32
	APO-UNSUS	IL	0.722871	10.525
	APO-UNSUS	IL	0.762983	11.46
	APO-UNSUS	IL	0.810412	11.52
	APO-UNSUS	IL	0.787421	12.52
	APO-UNSUS	IL	0.741146	12.87
	APO-UNSUS	IL	0.819387	12.975
	APO-UNSUS	IL	0.904333	13.565
	APO-UNSUS	IL	0.847554	15.595
	APO-UNSUS	IL	0.843148	15.75
	APO-UNSUS	IL	0.839512	18.57
	APO-UNSUS	IL	0.874692	19.51
	APO-UNSUS	IL	0.808797
	APO-UNSUS	IL	0.736668
	APO-UNSUS	IL	0.753814	5.435
	APO-UNSUS	IL	0.73467	6.23
	APO-UNSUS	IL	0.739601	6.49
	APO-UNSUS	IL	0.740325	6.6
	APO-UNSUS	IL	0.654902	6.68
	APO-UNSUS	IL	0.730202	6.685
	APO-UNSUS	IL	0.699753	7.085
	APO-UNSUS	IL	0.749491	7.36
	APO-UNSUS	IL	0.875	7.525
	APO-UNSUS	IL	0.755871	7.725
	APO-UNSUS	IL	0.776839	7.815
	APO-UNSUS	IL	0.825486	8.065
	APO-UNSUS	IL	0.737428	8.285
	APO-UNSUS	IL	0.798979	8.605
	APO-UNSUS	IL	0.732795	8.625
	APO-UNSUS	IL	0.825075	9.575
	APO-UNSUS	IL	0.805141	9.71
	APO-UNSUS	IL	0.803881	9.735
	APO-UNSUS	IL	0.846921	9.765
	APO-UNSUS	IL	0.794352	9.985
	APO-UNSUS	IL	0.69535	10.02
	APO-UNSUS	IL	0.793184	10.125
	APO-UNSUS	IL	0.733857	10.285
	APO-UNSUS	IL	0.75	10.32
	APO-UNSUS	IL	0.761429	10.66
	APO-UNSUS	IL	0.785872	10.68
	APO-UNSUS	IL	0.803617	11.11
	APO-UNSUS	IL	0.789317	11.895
	APO-UNSUS	IL	0.800885	12.67
	APO-UNSUS	IL	0.836308	13.59
	APO-UNSUS	IL	0.769447	13.7
	APO-UNSUS	IL	0.758272	13.865
	APO-UNSUS	IL	0.841315	14.845
	APO-UNSUS	IL	0.863349	15.7
	APO-UNSUS	IL	0.761293	16.01
	APO-UNSUS	IL	0.716745	16.03
	APO-UNSUS	IL	0.87156	16.625
	APO-UNSUS	IL	0.864472	16.935
	APO-UNSUS	IL	0.851135	17.81
	APO-UNSUS	IL	0.643087	4
	APO-UNSUS	IL	0.612398	4.495
	APO-UNSUS	IL	0.716726	5.035
	APO-UNSUS	IL	0.709524	5.215
	APO-UNSUS	IL	0.711126	5.305
	APO-UNSUS	IL	0.775727	5.465
	APO-UNSUS	IL	0.749017	5.715
	APO-UNSUS	IL	0.711365	5.915
	APO-UNSUS	IL	0.727328	5.975
	APO-UNSUS	IL	0.777421	6.06
	APO-UNSUS	IL	0.711604	6.255
	APO-UNSUS	IL	0.755409	6.285
	APO-UNSUS	IL	0.72149	6.295
	APO-UNSUS	IL	0.728522	6.36
	APO-UNSUS	IL	0.713453	6.735
	APO-UNSUS	IL	0.719551	6.735
	APO-UNSUS	IL	0.771023	6.785
	APO-UNSUS	IL	0.723251	7.03
	APO-UNSUS	IL	0.786813	7.16
	APO-UNSUS	IL	0.789697	7.435
	APO-UNSUS	IL	0.802251	7.485
	APO-UNSUS	IL	0.724219	7.655
	APO-UNSUS	IL	0.738484	7.695
	APO-UNSUS	IL	0.762251	7.855
	APO-UNSUS	IL	0.744087	7.865
	APO-UNSUS	IL	0.671477	7.91
	APO-UNSUS	IL	0.698063	7.93
	APO-UNSUS	IL	0.79336	8.005
	APO-UNSUS	IL	0.739011	8.07
	APO-UNSUS	IL	0.708351	8.185
	APO-UNSUS	IL	0.812808	8.25
	APO-UNSUS	IL	0.770195	8.295
	APO-UNSUS	IL	0.700084	8.345
	APO-UNSUS	IL	0.749342	8.535
	APO-UNSUS	IL	0.726964	8.56
	APO-UNSUS	IL	0.772482	8.59
	APO-UNSUS	IL	0.793566	8.88
	APO-UNSUS	IL	0.797967	9.42
	APO-UNSUS	IL	0.791597	9.42
	APO-UNSUS	IL	0.852068	9.475
	APO-UNSUS	IL	0.742283	9.98
	APO-UNSUS	IL	0.759094	10.225
	APO-UNSUS	IL	0.80969	10.445
	APO-UNSUS	IL	0.781633	11.15
	APO-UNSUS	IL	0.804483	11.665
	APO-UNSUS	IL	0.808478	13.255
Figure 3b		APO-UNSUS			APO-SUS
	G-ratio	0.733802	0.766639	0.74258	0.764517	0.726248	0.729468	0.747482

## Sheet: Figure 4
Figure 4a		APO-SUS			APO-UNSUS
	%GABA+ axons of all MBP+axons	12.6707	14.8611	14.5574	20.8986	18.8174	25.5102
		APO-SUS			APO-UNSUS
	%non-GABA axons of all MBP+axons	87.3293	85.1389	85.4426	74.4898	79.1014	81.1826
Figure 4b		APO-SUS			APO-UNSUS
	Ranvier node size (µm)	1.15387	0.92925	1.47	1.13325	1.937	1.0324
		node of Ranvier (um)	axon diameter (um)
	APO-SUS	1.439	0.799
	APO-SUS	0.995	0.33
	APO-SUS	2.236	0.462
	APO-SUS	0.753	0.418
	APO-SUS	1.278	0.392
	APO-SUS	0.361	0.311
	APO-SUS	1.138	0.361
	APO-SUS	1.677	0.492
	APO-SUS	0.51	0.432
	APO-SUS	0.483	1.016
	APO-SUS	0.926	0.322
	APO-SUS	1.152	0.582
	APO-SUS	1.47	0.384
	APO-UNSUS	1.32	0.287
	APO-UNSUS	0.711	0.414
	APO-UNSUS	0.507	0.441
	APO-UNSUS	3.937	0.533
	APO-UNSUS	1.073	0.728
	APO-UNSUS	0.801	0.43
	APO-UNSUS	1.512	0.408
	APO-UNSUS	1.995	0.325
	APO-UNSUS	0.47	0.299
	APO-UNSUS	1.495	0.424
	APO-UNSUS	1.151	0.696
	APO-UNSUS	0.534	0.358
Figure 4c		APO-SUS			APO-UNSUS
	%PV+ axons of all MBP+axons	15.2788	17.6115	15.4217	21.297	24.5843	20.7392
Figure 4d	#PV+ cells/mm2	APO-SUS							APO-UNSUS
	IL	25.0035	38.6797	40.0651	28.0725	31.0186	20.6771	30.1501	24.6392	40.1658	47.9693	23.3848	28.3199
	PL	30.4841	37.3966	57.9522	27.2748	32.5763	51.7084	39.9552	30.2206	42.9543	39.022	40.6953	33.202

## Sheet: Figure 5
Figure 5b	#OLIG2+ cells/mm2	APO-SUS								APO-UNSUS
	IL P21	430.265	317.976	366.6	389.338	418.722	354.707	447.056		416.623	325.322	333.718	393.535	312.729	325.322	394.585	326.372
	PL P21	353.716	309.066	226.736	274.435	276.395	339.123	239.15		279.662	262.673	242.417	267.247	258.753	222.815	280.316	250.258
	BC P21	213.339	217.124	222.125	232.72	178.837	237.192	187.663	227.767	175.704	207.122	200.81	135.656	138.095	176.064	227.858	166.542
	IL P90	113.338	123.832	131.178	111.239	140.623	119.635	141.673		181.551	205.688	155.315	202.54	138.524	115.437	140.623
	PL P90	101.933	118.922	94.7454	78.41	91.4783	105.853	101.933		152.899	141.791	118.268	128.723	131.99	116.308	130.03
	BC P90	224.216	234.64	269.835	262.938	187.42	254.386	333.245		287.659	273.319	225.766	280.053	185.958	314.489
Figure 5c	#OLIG2+NG2+ cells/mm2	APO-SUS								APO-UNSUS
	IL P21	302.235	217.232	229.475	243.467	261.308	234.022	280.197		277.049	218.281	234.022	296.988	229.825	239.269	243.467	195.194
	PL P21	204.737	203.213	166.621	192.104	196.025	225.429	161.394		179.036	171.849	152.246	195.371	176.422	180.343	169.235	158.78
	BC P21	38.9842	49.4394	41.4131	51.2767	31.6511	32.0033	28.4845	48.942	49.0704	23.716	35.7499	30.1459	21.3892	21.1649	64.0291	34.9685
	IL P90	81.1557	85.0036	86.0531	81.8554	91.3002	91.3002			107.042	133.277	97.9466	119.635	90.2508	76.6082	91.3002
	PL P90	71.4402	81.0236	61.4211	50.5309	69.9156	73.1826	65.3416		90.8249	88.2112	62.0746	76.4497	88.8646	80.3702	67.9553
	BC P90	20.7539	41.676	40.485	35.8906	52.0612	61.4185	50.3314		49.3419	46.0994	43.2366	51.2773	41.3854	48.9196
Figure 5d	#OLIG2+GPR17+BCAS1+ cells/mm2	APO-SUS							APO-UNSUS
	IL P21	52.8201	33.6736	35.7771	39.9365	63.9765	34.2015	57.6563	35.2965	36.0209	22.8248		34.9844	34.0157	32.6904	34.2407
	PL P21	54.8258	26.8294	35.2079	43.7607	35.7997	48.6667	42.0594	29.1669	28.7565	22.0017	40.2242	29.8305	29.6404	29.6739	31.2967
	BC P21	21.7507	31.2482	29.6809	39.5852	17.6276	6.90273		3.49702	10.8082	6.74077	17.6322	22.4185	21.8071	19.8158
	IL P90	21.3864	23.2946	11.6167	29.378	10.5178	9.04742	16.8259	24.9167	14.1011	20.2459	12.3318	18.9343	18.0973	17.6179
	PL P90	6.84882	5.44775		3.96811	7.52559	7.62751		9.69961	10.5103	12.1789	6.44866	12.034	9.19935
	BC P90	28.0899	21.426	0	14.9338	7.37471			20.9821	26.1614	18.897	19.1474
Figure 5e	#OLIG2+CC1+ cells/mm2	APO-SUS								APO-UNSUS
	IL P21	24.8499	30.2342	44.3015	27.5988	22.6132	40.1346	22.4759		38.4475	21.7571	35.3916	31.9567	22.9171	25.4814
	PL P21	22.2411	26.0316	25.1879	26.7475	22.5684	29.8834	21.3893		20.4903	21.3426	35.4472	22.3989	22.2079	15.2809
	BC P21	28.3875	74.7151	58.1749	75.4151	72.9544				56.1063	33.0287	48.4085
	IL P90	17.7315	26.4873	14.8132	16.4682	40.6837	38.7657	28.4276	43.6745	66.7205	32.5371	81.4558	45.6928	37.7497	40.0932	44.4198
	PL P90	44.188	23.224	18.2215	14.0491	41.3054	27.3625	27.5974	31.9095	59.4713	32.1577	66.82	42.2063	43.7133	32.2521	41.8734
	BC P90	158.219	146.697	170.02	143.488	148.196				174.123	181.58	200.827	173.714	176.137	152.565	168.358

## Sheet: Figure 6
Figure 6a	% of sox10+ cells	APO-UNSUS			APO-SUS
	sox10+Ki67+	53.2456	54.6605	52.8597	43.3684	53.3351	62.8033
Figure 6b	% of sox10+ cells	APO-UNSUS			APO-SUS
	OPCs (SOX10+O4-MBP-)	53.1153	44.3134	55.3593	52.3543	39.7907	50.2987
	preOLs (SOX10+O4+MBP-)	45.9362	54.4621	43.0082	45.8511	60.2093	44.9743
	mature OLs (SOX10+O4+MBP+)	23.0365	51.687	23.0275	23.2098	38.9671	14.3702

## Sheet: Figure 7
Figure 7b		APO-UNSUS					APO-SUS						APO-UNSUS EE					APO-SUS EE
	#OLIG2+ cells/mm2	157.446	168.501	154.246	191.652	132.835	136.804	149.282	139.382	142.108	140.997	128.617	181.669	170.35	120.049	185.249	209.427	174.866	148.663	147.109	160.267
Figure 7c		APO-UNSUS						APO-SUS					APO-UNSUS EE					APO-SUS EE
	#OLIG2+NG2+ cells/mm2	56.0487	39.2653	89.631	64.3772	31.8383	64.0872	39.0811	47.2458	37.8154	41.3148	31.4959	96.6693	87.6996	46.1925	21.8188	68.1386	49.0658	50.6812	66.2688	75.6652
Figure 7d		APO-UNSUS						APO-SUS						APO-UNSUS EE					APO-SUS EE
	#OLIG2+GPR17+BCAS1+ cells/mm2	10.12	20.9063	14.7553	11.9013	9.93034	9.61408	6.86915	5.58607	3.9923	5.2193	11.8468	4.68267	14.9829	18.4897	5.57995	5.15869	22.1703	11.3792	27.5269	5.98514	21.4495	11.0256
Figure 7e		APO-UNSUS					APO-SUS					APO-UNSUS EE				APO-SUS EE
	#OLIG2+CC1+ cells/mm2	55.785	32.0954	53.4109	69.5001	53.5068	40.6148	52.4074	44.4983	45.7288	40.5941	66.7622	29.3997	67.0443	92.8592	46.51	41.2794	45.208	42.5923
Figure 7f		APO-UNSUS			APO-SUS				APO-UNSUS EE			APO-SUS EE
	#myelinated axons/mm2	405.505	191.618	313.743	127.538	149.313	126.916	56.1167	237.221	346.903	266.849	349.454	168.35	209.162	168.35
Figure 7g		APO-SUS				APO-SUS EE				APO-UNSUS			APO-UNSUS EE
	G-ratio	0.629879	0.665842	0.68187	0.655241	0.678576	0.662381	0.674693	0.681332	0.66682	0.689013	0.677443	0.669752	0.633944	0.662449
Figure 7h	rat line	treatment	axon caliber (um)	G-ratio
	APO-SUS	SH	3.7905	0.569187
	APO-SUS	SH	3.849	0.637991
	APO-SUS	SH	3.904	0.47732
	APO-SUS	SH	3.934	0.561519
	APO-SUS	SH	4.2045	0.615909
	APO-SUS	SH	4.2685	0.529328
	APO-SUS	SH	4.383	0.613307
	APO-SUS	SH	4.5305	0.453027
	APO-SUS	SH	4.67	0.647981
	APO-SUS	SH	5.305	0.699361
	APO-SUS	SH	5.4565	0.700539
	APO-SUS	SH	5.4665	0.670613
	APO-SUS	SH	5.4845	0.612212
	APO-SUS	SH	5.644	0.587427
	APO-SUS	SH	5.656	0.625871
	APO-SUS	SH	5.844	0.651432
	APO-SUS	SH	6.1225	0.675214
	APO-SUS	SH	6.1875	0.61733
	APO-SUS	SH	6.5045	0.585016
	APO-SUS	SH	7.102	0.725508
	APO-SUS	SH	7.162	0.664656
	APO-SUS	SH	7.706	0.743751
	APO-SUS	SH	7.8595	0.735529
	APO-SUS	SH	7.987	0.618764
	APO-SUS	SH	10.127	0.688373
	APO-SUS	SH	10.77	0.669693
	APO-SUS	SH	4.1565	0.509344
	APO-SUS	SH	4.3085	0.597449
	APO-SUS	SH	4.8835	0.624928
	APO-SUS	SH	4.9475	0.621311
	APO-SUS	SH	4.967	0.684962
	APO-SUS	SH	5.017	0.658269
	APO-SUS	SH	5.032	0.610494
	APO-SUS	SH	5.221	0.638772
	APO-SUS	SH	5.3575	0.657725
	APO-SUS	SH	5.455	0.667564
	APO-SUS	SH	5.5835	0.667923
	APO-SUS	SH	5.5895	0.5729
	APO-SUS	SH	5.684	0.715103
	APO-SUS	SH	5.901	0.708701
	APO-SUS	SH	6.072	0.646198
	APO-SUS	SH	6.57	0.704633
	APO-SUS	SH	6.9235	0.638935
	APO-SUS	SH	7.4385	0.575735
	APO-SUS	SH	7.751	0.723176
	APO-SUS	SH	7.965	0.810192
	APO-SUS	SH	7.991	0.688523
	APO-SUS	SH	9.5155	0.776459
	APO-SUS	SH	10.8735	0.673887
	APO-SUS	SH	12.6965	0.807024
	APO-SUS	SH	2.1435	0.425087
	APO-SUS	SH	4.2225	0.640598
	APO-SUS	SH	4.3145	0.62967
	APO-SUS	SH	4.4905	0.678118
	APO-SUS	SH	4.9235	0.584843
	APO-SUS	SH	5.101	0.673044
	APO-SUS	SH	5.2655	0.71997
	APO-SUS	SH	5.2925	0.659584
	APO-SUS	SH	5.6625	0.571047
	APO-SUS	SH	6.061	0.688946
	APO-SUS	SH	6.396	0.673051
	APO-SUS	SH	6.4185	0.615241
	APO-SUS	SH	6.4245	0.732721
	APO-SUS	SH	7.4055	0.770844
	APO-SUS	SH	7.629	0.727507
	APO-SUS	SH	7.657	0.663145
	APO-SUS	SH	7.72	0.749078
	APO-SUS	SH	8.0275	0.688376
	APO-SUS	SH	8.0775	0.767203
	APO-SUS	SH	8.2025	0.694833
	APO-SUS	SH	8.265	0.656734
	APO-SUS	SH	8.369	0.722244
	APO-SUS	SH	8.7055	0.702283
	APO-SUS	SH	9.3695	0.772615
	APO-SUS	SH	9.486	0.789612
	APO-SUS	SH	12.085	0.732225
	APO-SUS	SH	3.623	0.518943
	APO-SUS	SH	3.637	0.558207
	APO-SUS	SH	3.979	0.608596
	APO-SUS	SH	4.113	0.566217
	APO-SUS	SH	4.5065	0.665805
	APO-SUS	SH	4.545	0.602905
	APO-SUS	SH	4.9935	0.551098
	APO-SUS	SH	5.17	0.654928
	APO-SUS	SH	5.2825	0.62169
	APO-SUS	SH	5.3925	0.652648
	APO-SUS	SH	6.155	0.714991
	APO-SUS	SH	7.0375	0.754206
	APO-SUS	SH	7.2295	0.734967
	APO-SUS	SH	7.326	0.705305
	APO-SUS	SH	7.84	0.726094
	APO-SUS	SH	8.193	0.720454
	APO-SUS	SH	12.131	0.78204
	APO-UNSUS	SH	2.5475	0.46411
	APO-UNSUS	SH	2.9005	0.436757
	APO-UNSUS	SH	2.923	0.529289
	APO-UNSUS	SH	3.168	0.658081
	APO-UNSUS	SH	3.2055	0.604355
	APO-UNSUS	SH	3.2585	0.523832
	APO-UNSUS	SH	3.4825	0.676279
	APO-UNSUS	SH	3.55	0.611226
	APO-UNSUS	SH	3.598	0.520281
	APO-UNSUS	SH	3.622	0.539068
	APO-UNSUS	SH	3.723	0.656845
	APO-UNSUS	SH	3.9765	0.626813
	APO-UNSUS	SH	4.0615	0.553451
	APO-UNSUS	SH	4.0935	0.556901
	APO-UNSUS	SH	4.2835	0.631273
	APO-UNSUS	SH	4.7165	0.688339
	APO-UNSUS	SH	4.836	0.611262
	APO-UNSUS	SH	4.922	0.610594
	APO-UNSUS	SH	5.0055	0.695885
	APO-UNSUS	SH	5.0915	0.745134
	APO-UNSUS	SH	5.1005	0.726153
	APO-UNSUS	SH	5.1585	0.706983
	APO-UNSUS	SH	5.2155	0.759115
	APO-UNSUS	SH	5.218	0.657427
	APO-UNSUS	SH	5.3685	0.669514
	APO-UNSUS	SH	5.3895	0.697896
	APO-UNSUS	SH	5.392	0.588421
	APO-UNSUS	SH	5.505	0.717077
	APO-UNSUS	SH	5.529	0.617179
	APO-UNSUS	SH	5.66	0.692355
	APO-UNSUS	SH	5.862	0.753374
	APO-UNSUS	SH	6.016	0.570048
	APO-UNSUS	SH	6.132	0.742688
	APO-UNSUS	SH	6.135	0.533316
	APO-UNSUS	SH	6.1505	0.662841
	APO-UNSUS	SH	6.2065	0.546732
	APO-UNSUS	SH	6.225	0.654781
	APO-UNSUS	SH	6.295	0.513815
	APO-UNSUS	SH	6.349	0.584676
	APO-UNSUS	SH	6.3855	0.739319
	APO-UNSUS	SH	6.3915	0.600536
	APO-UNSUS	SH	6.419	0.784287
	APO-UNSUS	SH	6.4325	0.734639
	APO-UNSUS	SH	6.7525	0.619751
	APO-UNSUS	SH	6.7825	0.797753
	APO-UNSUS	SH	6.929	0.719634
	APO-UNSUS	SH	7.0215	0.734121
	APO-UNSUS	SH	7.0535	0.751492
	APO-UNSUS	SH	7.0745	0.75409
	APO-UNSUS	SH	7.08	0.718417
	APO-UNSUS	SH	7.149	0.71936
	APO-UNSUS	SH	7.201	0.735021
	APO-UNSUS	SH	7.207	0.716117
	APO-UNSUS	SH	7.2185	0.616307
	APO-UNSUS	SH	7.266	0.656635
	APO-UNSUS	SH	7.355	0.741581
	APO-UNSUS	SH	7.3955	0.571655
	APO-UNSUS	SH	7.4575	0.734259
	APO-UNSUS	SH	7.6105	0.738238
	APO-UNSUS	SH	7.611	0.756335
	APO-UNSUS	SH	7.6125	0.716707
	APO-UNSUS	SH	7.8645	0.704799
	APO-UNSUS	SH	7.909	0.690803
	APO-UNSUS	SH	8.0505	0.560191
	APO-UNSUS	SH	8.056	0.613066
	APO-UNSUS	SH	8.1015	0.616295
	APO-UNSUS	SH	8.532	0.571601
	APO-UNSUS	SH	8.605	0.680425
	APO-UNSUS	SH	8.6725	0.694078
	APO-UNSUS	SH	8.7545	0.72489
	APO-UNSUS	SH	8.77	0.760262
	APO-UNSUS	SH	9.0755	0.814384
	APO-UNSUS	SH	9.2135	0.651453
	APO-UNSUS	SH	9.227	0.740441
	APO-UNSUS	SH	9.5085	0.787421
	APO-UNSUS	SH	10.1905	0.761793
	APO-UNSUS	SH	10.3365	0.71518
	APO-UNSUS	SH	11.277	0.710295
	APO-UNSUS	SH	11.4615	0.717689
	APO-UNSUS	SH	11.81	0.840121
	APO-UNSUS	SH	2.941	0.505674
	APO-UNSUS	SH	3.4735	0.591687
	APO-UNSUS	SH	3.8505	0.581734
	APO-UNSUS	SH	4.089	0.653717
	APO-UNSUS	SH	4.193	0.648168
	APO-UNSUS	SH	4.201	0.62993
	APO-UNSUS	SH	4.954	0.737038
	APO-UNSUS	SH	5.121	0.647081
	APO-UNSUS	SH	5.1655	0.629862
	APO-UNSUS	SH	5.1905	0.727776
	APO-UNSUS	SH	5.3435	0.704436
	APO-UNSUS	SH	5.666	0.743082
	APO-UNSUS	SH	5.836	0.706623
	APO-UNSUS	SH	6.0125	0.714201
	APO-UNSUS	SH	6.0215	0.726313
	APO-UNSUS	SH	6.1465	0.660488
	APO-UNSUS	SH	6.2465	0.711649
	APO-UNSUS	SH	6.482	0.680954
	APO-UNSUS	SH	6.633	0.672343
	APO-UNSUS	SH	6.645	0.65975
	APO-UNSUS	SH	6.7215	0.493158
	APO-UNSUS	SH	6.9375	0.660054
	APO-UNSUS	SH	6.99	0.675623
	APO-UNSUS	SH	7.0125	0.700935
	APO-UNSUS	SH	7.368	0.723772
	APO-UNSUS	SH	7.6805	0.711751
	APO-UNSUS	SH	7.8085	0.757813
	APO-UNSUS	SH	7.9785	0.7104
	APO-UNSUS	SH	8.503	0.75418
	APO-UNSUS	SH	8.731	0.782207
	APO-UNSUS	SH	9.703	0.785191
	APO-UNSUS	SH	10.326	0.801584
	APO-UNSUS	SH	11.233	0.762179
	APO-UNSUS	SH	13.108	0.775071
	APO-UNSUS	SH	1.3885	0.440794
	APO-UNSUS	SH	2.759	0.531241
	APO-UNSUS	SH	3.332	0.584049
	APO-UNSUS	SH	3.467	0.647251
	APO-UNSUS	SH	3.724	0.570466
	APO-UNSUS	SH	3.986	0.586349
	APO-UNSUS	SH	4.14	0.545419
	APO-UNSUS	SH	4.2015	0.663116
	APO-UNSUS	SH	4.2135	0.664642
	APO-UNSUS	SH	4.2375	0.636835
	APO-UNSUS	SH	4.5475	0.689172
	APO-UNSUS	SH	4.7575	0.666317
	APO-UNSUS	SH	4.787	0.743092
	APO-UNSUS	SH	4.8355	0.655483
	APO-UNSUS	SH	4.934	0.633376
	APO-UNSUS	SH	4.936	0.7298
	APO-UNSUS	SH	5.1315	0.705022
	APO-UNSUS	SH	5.226	0.597599
	APO-UNSUS	SH	5.3825	0.574041
	APO-UNSUS	SH	5.421	0.749067
	APO-UNSUS	SH	5.4235	0.64577
	APO-UNSUS	SH	5.4765	0.661853
	APO-UNSUS	SH	5.48	0.717231
	APO-UNSUS	SH	5.498	0.688239
	APO-UNSUS	SH	5.5005	0.751897
	APO-UNSUS	SH	5.563	0.727142
	APO-UNSUS	SH	5.5955	0.714167
	APO-UNSUS	SH	5.623	0.667815
	APO-UNSUS	SH	5.625	0.703257
	APO-UNSUS	SH	5.7715	0.455723
	APO-UNSUS	SH	5.8085	0.645891
	APO-UNSUS	SH	5.8115	0.578806
	APO-UNSUS	SH	5.8775	0.610301
	APO-UNSUS	SH	6.0235	0.566065
	APO-UNSUS	SH	6.1565	0.680765
	APO-UNSUS	SH	6.218	0.703712
	APO-UNSUS	SH	6.224	0.701296
	APO-UNSUS	SH	6.2345	0.735374
	APO-UNSUS	SH	6.259	0.720046
	APO-UNSUS	SH	6.2615	0.704568
	APO-UNSUS	SH	6.2825	0.720801
	APO-UNSUS	SH	6.3175	0.772688
	APO-UNSUS	SH	6.324	0.746635
	APO-UNSUS	SH	6.3305	0.639865
	APO-UNSUS	SH	6.383	0.786617
	APO-UNSUS	SH	6.5405	0.745441
	APO-UNSUS	SH	6.5755	0.746198
	APO-UNSUS	SH	6.5825	0.727348
	APO-UNSUS	SH	6.7865	0.703483
	APO-UNSUS	SH	6.9655	0.729257
	APO-UNSUS	SH	6.97	0.632802
	APO-UNSUS	SH	6.9875	0.717623
	APO-UNSUS	SH	7.029	0.710036
	APO-UNSUS	SH	7.4285	0.708218
	APO-UNSUS	SH	7.7	0.672607
	APO-UNSUS	SH	8.125	0.718486
	APO-UNSUS	SH	8.143	0.743449
	APO-UNSUS	SH	8.5235	0.811491
	APO-UNSUS	SH	8.727	0.738575
	APO-UNSUS	SH	8.8395	0.691775
	APO-UNSUS	SH	8.8685	0.728688
	APO-UNSUS	SH	8.996	0.611204
	APO-UNSUS	SH	9.478	0.758726
	APO-UNSUS	SH	10.873	0.801312
	APO-UNSUS	EE	2.6615	0.514051
	APO-UNSUS	EE	2.9185	0.654519
	APO-UNSUS	EE	2.926	0.632922
	APO-UNSUS	EE	3.152	0.586855
	APO-UNSUS	EE	3.277	0.535939
	APO-UNSUS	EE	3.2785	0.658399
	APO-UNSUS	EE	3.331	0.773841
	APO-UNSUS	EE	3.389	0.484281
	APO-UNSUS	EE	3.3955	0.53196
	APO-UNSUS	EE	4.0545	0.633516
	APO-UNSUS	EE	4.1415	0.57919
	APO-UNSUS	EE	4.3685	0.623982
	APO-UNSUS	EE	4.401	0.614536
	APO-UNSUS	EE	4.4475	0.559856
	APO-UNSUS	EE	4.4515	0.653144
	APO-UNSUS	EE	4.494	0.63926
	APO-UNSUS	EE	4.5365	0.552222
	APO-UNSUS	EE	4.5705	0.541625
	APO-UNSUS	EE	4.6715	0.617964
	APO-UNSUS	EE	4.855	0.678546
	APO-UNSUS	EE	4.929	0.649108
	APO-UNSUS	EE	4.969	0.657797
	APO-UNSUS	EE	5.011	0.68214
	APO-UNSUS	EE	5.083	0.548594
	APO-UNSUS	EE	5.19	0.683254
	APO-UNSUS	EE	5.2	0.761905
	APO-UNSUS	EE	5.204	0.71953
	APO-UNSUS	EE	5.244	0.707979
	APO-UNSUS	EE	5.2725	0.640411
	APO-UNSUS	EE	5.4365	0.668655
	APO-UNSUS	EE	5.454	0.665487
	APO-UNSUS	EE	5.6685	0.691787
	APO-UNSUS	EE	5.7155	0.661554
	APO-UNSUS	EE	5.783	0.683085
	APO-UNSUS	EE	5.8255	0.707407
	APO-UNSUS	EE	5.8915	0.680626
	APO-UNSUS	EE	5.9145	0.669137
	APO-UNSUS	EE	5.976	0.738325
	APO-UNSUS	EE	6.057	0.730199
	APO-UNSUS	EE	6.077	0.45833
	APO-UNSUS	EE	6.2765	0.672398
	APO-UNSUS	EE	6.331	0.757977
	APO-UNSUS	EE	6.3475	0.730185
	APO-UNSUS	EE	6.3525	0.709261
	APO-UNSUS	EE	6.358	0.681312
	APO-UNSUS	EE	6.491	0.719344
	APO-UNSUS	EE	6.5665	0.584754
	APO-UNSUS	EE	6.683	0.588681
	APO-UNSUS	EE	7.114	0.635576
	APO-UNSUS	EE	7.419	0.753274
	APO-UNSUS	EE	7.4595	0.542135
	APO-UNSUS	EE	7.527	0.628927
	APO-UNSUS	EE	7.7595	0.601022
	APO-UNSUS	EE	7.8625	0.648347
	APO-UNSUS	EE	8.0765	0.698931
	APO-UNSUS	EE	8.1955	0.642684
	APO-UNSUS	EE	8.2415	0.697723
	APO-UNSUS	EE	8.393	0.732437
	APO-UNSUS	EE	8.4065	0.721805
	APO-UNSUS	EE	8.4265	0.823343
	APO-UNSUS	EE	8.479	0.749525
	APO-UNSUS	EE	8.4805	0.718048
	APO-UNSUS	EE	8.525	0.745681
	APO-UNSUS	EE	8.675	0.650081
	APO-UNSUS	EE	9.029	0.777558
	APO-UNSUS	EE	9.6305	0.765236
	APO-UNSUS	EE	10.6665	0.821258
	APO-UNSUS	EE	11.2985	0.731626
	APO-UNSUS	EE	11.3385	0.797756
	APO-UNSUS	EE	11.514	0.747032
	APO-UNSUS	EE	11.6545	0.766239
	APO-UNSUS	EE	12.1105	0.811043
	APO-UNSUS	EE	15.3615	0.768767
	APO-UNSUS	EE	2.061	0.341593
	APO-UNSUS	EE	2.2185	0.250593
	APO-UNSUS	EE	2.265	0.440747
	APO-UNSUS	EE	2.571	0.519394
	APO-UNSUS	EE	2.683	0.49543
	APO-UNSUS	EE	2.7965	0.614008
	APO-UNSUS	EE	3.068	0.640501
	APO-UNSUS	EE	3.183	0.590648
	APO-UNSUS	EE	3.2715	0.616799
	APO-UNSUS	EE	3.3545	0.721553
	APO-UNSUS	EE	3.563	0.639677
	APO-UNSUS	EE	3.7155	0.658485
	APO-UNSUS	EE	3.9795	0.704898
	APO-UNSUS	EE	4.0245	0.584192
	APO-UNSUS	EE	4.3865	0.608349
	APO-UNSUS	EE	4.5235	0.64737
	APO-UNSUS	EE	4.5435	0.613282
	APO-UNSUS	EE	4.5535	0.63721
	APO-UNSUS	EE	4.58	0.608153
	APO-UNSUS	EE	4.7565	0.622334
	APO-UNSUS	EE	4.814	0.670567
	APO-UNSUS	EE	5.0295	0.742252
	APO-UNSUS	EE	5.178	0.593263
	APO-UNSUS	EE	5.182	0.635945
	APO-UNSUS	EE	5.686	0.727529
	APO-UNSUS	EE	6.018	0.640963
	APO-UNSUS	EE	6.108	0.54077
	APO-UNSUS	EE	6.1355	0.604751
	APO-UNSUS	EE	6.2205	0.53178
	APO-UNSUS	EE	6.4125	0.696141
	APO-UNSUS	EE	6.4725	0.664153
	APO-UNSUS	EE	6.5285	0.702707
	APO-UNSUS	EE	6.5735	0.745887
	APO-UNSUS	EE	6.732	0.645075
	APO-UNSUS	EE	6.822	0.653511
	APO-UNSUS	EE	6.843	0.684129
	APO-UNSUS	EE	7.394	0.722247
	APO-UNSUS	EE	7.4	0.583481
	APO-UNSUS	EE	7.639	0.729121
	APO-UNSUS	EE	8.012	0.730089
	APO-UNSUS	EE	8.2765	0.717512
	APO-UNSUS	EE	8.8425	0.743255
	APO-UNSUS	EE	9.3445	0.740246
	APO-UNSUS	EE	10.0065	0.76979
	APO-UNSUS	EE	15.4575	0.75709
	APO-UNSUS	EE	2.322	0.474362
	APO-UNSUS	EE	2.777	0.53938
	APO-UNSUS	EE	3.7145	0.605559
	APO-UNSUS	EE	4.084	0.539855
	APO-UNSUS	EE	4.209	0.653521
	APO-UNSUS	EE	4.272	0.582373
	APO-UNSUS	EE	4.4145	0.569613
	APO-UNSUS	EE	4.4405	0.530082
	APO-UNSUS	EE	4.4555	0.623234
	APO-UNSUS	EE	4.5565	0.644438
	APO-UNSUS	EE	4.635	0.605447
	APO-UNSUS	EE	4.642	0.63277
	APO-UNSUS	EE	4.697	0.674082
	APO-UNSUS	EE	4.7625	0.589966
	APO-UNSUS	EE	4.9425	0.684509
	APO-UNSUS	EE	5.019	0.690514
	APO-UNSUS	EE	5.0295	0.705598
	APO-UNSUS	EE	5.1175	0.578805
	APO-UNSUS	EE	5.149	0.634426
	APO-UNSUS	EE	5.3405	0.511934
	APO-UNSUS	EE	5.3935	0.630856
	APO-UNSUS	EE	5.4825	0.559553
	APO-UNSUS	EE	5.5385	0.702588
	APO-UNSUS	EE	5.632	0.685617
	APO-UNSUS	EE	5.7085	0.648914
	APO-UNSUS	EE	5.7375	0.615347
	APO-UNSUS	EE	5.7565	0.719113
	APO-UNSUS	EE	5.7845	0.648487
	APO-UNSUS	EE	5.7885	0.69494
	APO-UNSUS	EE	5.798	0.693375
	APO-UNSUS	EE	5.8645	0.707888
	APO-UNSUS	EE	5.9815	0.646404
	APO-UNSUS	EE	6.2015	0.720476
	APO-UNSUS	EE	6.714	0.702301
	APO-UNSUS	EE	6.973	0.69511
	APO-UNSUS	EE	7.068	0.693145
	APO-UNSUS	EE	7.1485	0.698437
	APO-UNSUS	EE	7.157	0.745637
	APO-UNSUS	EE	7.273	0.649636
	APO-UNSUS	EE	7.295	0.768218
	APO-UNSUS	EE	7.5435	0.695606
	APO-UNSUS	EE	7.584	0.694061
	APO-UNSUS	EE	7.873	0.742351
	APO-UNSUS	EE	7.927	0.730633
	APO-UNSUS	EE	8.0165	0.669884
	APO-UNSUS	EE	8.091	0.653264
	APO-UNSUS	EE	8.1855	0.837906
	APO-UNSUS	EE	8.222	0.749635
	APO-UNSUS	EE	8.2725	0.6424
	APO-UNSUS	EE	9.6235	0.778789
	APO-UNSUS	EE	9.9585	0.760655
	APO-UNSUS	EE	10.537	0.757867
	APO-UNSUS	EE	13.5985	0.688445
	APO-UNSUS	EE	13.723	0.674249
	APO-SUS	EE	3.483	0.663745
	APO-SUS	EE	3.529	0.637464
	APO-SUS	EE	3.554	0.52334
	APO-SUS	EE	3.7075	0.578077
	APO-SUS	EE	3.7155	0.634153
	APO-SUS	EE	3.8485	0.609712
	APO-SUS	EE	4.1795	0.572377
	APO-SUS	EE	4.1915	0.599171
	APO-SUS	EE	4.2045	0.684048
	APO-SUS	EE	4.2435	0.568377
	APO-SUS	EE	4.3395	0.660352
	APO-SUS	EE	4.3755	0.706352
	APO-SUS	EE	4.383	0.440259
	APO-SUS	EE	4.548	0.653495
	APO-SUS	EE	4.614	0.654422
	APO-SUS	EE	4.6975	0.687875
	APO-SUS	EE	4.757	0.589139
	APO-SUS	EE	4.7865	0.633428
	APO-SUS	EE	4.791	0.668481
	APO-SUS	EE	4.8835	0.679585
	APO-SUS	EE	4.9745	0.681158
	APO-SUS	EE	5.12	0.654648
	APO-SUS	EE	5.173	0.707032
	APO-SUS	EE	5.1955	0.510363
	APO-SUS	EE	5.3025	0.641367
	APO-SUS	EE	5.337	0.625344
	APO-SUS	EE	5.349	0.706278
	APO-SUS	EE	5.3825	0.734662
	APO-SUS	EE	5.406	0.70662
	APO-SUS	EE	5.491	0.67123
	APO-SUS	EE	5.5375	0.632315
	APO-SUS	EE	5.544	0.626759
	APO-SUS	EE	5.5755	0.722402
	APO-SUS	EE	5.6125	0.644189
	APO-SUS	EE	5.6155	0.667479
	APO-SUS	EE	5.6665	0.682834
	APO-SUS	EE	5.706	0.661144
	APO-SUS	EE	5.765	0.660442
	APO-SUS	EE	5.878	0.447575
	APO-SUS	EE	6.003	0.699528
	APO-SUS	EE	6.0315	0.745827
	APO-SUS	EE	6.078	0.75847
	APO-SUS	EE	6.145	0.704177
	APO-SUS	EE	6.2105	0.687992
	APO-SUS	EE	6.4055	0.68552
	APO-SUS	EE	6.422	0.713873
	APO-SUS	EE	6.481	0.633405
	APO-SUS	EE	6.494	0.758468
	APO-SUS	EE	6.6195	0.685745
	APO-SUS	EE	6.7535	0.75661
	APO-SUS	EE	6.8025	0.732081
	APO-SUS	EE	6.819	0.677429
	APO-SUS	EE	6.841	0.668654
	APO-SUS	EE	7.063	0.762867
	APO-SUS	EE	7.1635	0.761791
	APO-SUS	EE	7.194	0.78098
	APO-SUS	EE	7.209	0.725799
	APO-SUS	EE	7.4595	0.761368
	APO-SUS	EE	7.537	0.660822
	APO-SUS	EE	7.6425	0.674001
	APO-SUS	EE	7.737	0.69665
	APO-SUS	EE	7.9475	0.760781
	APO-SUS	EE	8.401	0.674535
	APO-SUS	EE	8.5905	0.760457
	APO-SUS	EE	8.6435	0.754891
	APO-SUS	EE	9.2235	0.848255
	APO-SUS	EE	10.0375	0.793196
	APO-SUS	EE	10.057	0.757333
	APO-SUS	EE	10.3375	0.78834
	APO-SUS	EE	10.714	0.691761
	APO-SUS	EE	11.243	0.665503
	APO-SUS	EE	12.586	0.802679
	APO-SUS	EE	2.2505	0.459943
	APO-SUS	EE	3.419	0.592137
	APO-SUS	EE	3.553	0.548387
	APO-SUS	EE	3.6655	0.640374
	APO-SUS	EE	3.842	0.565125
	APO-SUS	EE	4.347	0.631877
	APO-SUS	EE	4.3895	0.662616
	APO-SUS	EE	4.4685	0.585841
	APO-SUS	EE	4.566	0.654999
	APO-SUS	EE	4.605	0.656217
	APO-SUS	EE	4.6265	0.680118
	APO-SUS	EE	4.671	0.710364
	APO-SUS	EE	4.917	0.629215
	APO-SUS	EE	4.9335	0.560084
	APO-SUS	EE	4.9855	0.700506
	APO-SUS	EE	5.0515	0.694698
	APO-SUS	EE	5.1495	0.648103
	APO-SUS	EE	5.1525	0.562899
	APO-SUS	EE	5.276	0.70933
	APO-SUS	EE	5.3465	0.724556
	APO-SUS	EE	5.362	0.608868
	APO-SUS	EE	5.406	0.666913
	APO-SUS	EE	5.6375	0.573004
	APO-SUS	EE	5.908	0.76897
	APO-SUS	EE	5.975	0.707059
	APO-SUS	EE	6.033	0.742935
	APO-SUS	EE	6.08	0.687549
	APO-SUS	EE	6.196	0.627888
	APO-SUS	EE	6.2655	0.674653
	APO-SUS	EE	6.4175	0.751992
	APO-SUS	EE	6.4315	0.550878
	APO-SUS	EE	6.528	0.684923
	APO-SUS	EE	6.935	0.716315
	APO-SUS	EE	7.2675	0.738154
	APO-SUS	EE	7.596	0.755896
	APO-SUS	EE	9.3845	0.799293
	APO-SUS	EE	10.275	0.760463
	APO-SUS	EE	10.986	0.73734
	APO-SUS	EE	3.3775	0.526213
	APO-SUS	EE	3.489	0.650023
	APO-SUS	EE	3.5565	0.642838
	APO-SUS	EE	3.565	0.495586
	APO-SUS	EE	3.8585	0.659685
	APO-SUS	EE	3.899	0.537608
	APO-SUS	EE	3.9305	0.652961
	APO-SUS	EE	4.6975	0.652612
	APO-SUS	EE	4.9635	0.662197
	APO-SUS	EE	5.1685	0.635224
	APO-SUS	EE	5.392	0.621807
	APO-SUS	EE	5.4565	0.738413
	APO-SUS	EE	5.5545	0.700928
	APO-SUS	EE	5.751	0.662939
	APO-SUS	EE	5.947	0.625901
	APO-SUS	EE	6.166	0.665587
	APO-SUS	EE	6.2545	0.625356
	APO-SUS	EE	6.255	0.72187
	APO-SUS	EE	6.7775	0.719518
	APO-SUS	EE	6.781	0.618704
	APO-SUS	EE	6.887	0.735005
	APO-SUS	EE	7.091	0.603053
	APO-SUS	EE	7.1445	0.7651
	APO-SUS	EE	7.171	0.741534
	APO-SUS	EE	7.6465	0.780773
	APO-SUS	EE	7.9385	0.62604
	APO-SUS	EE	8.0045	0.79734
	APO-SUS	EE	8.243	0.711155
	APO-SUS	EE	8.3355	0.728309
	APO-SUS	EE	10.3155	0.750109
	APO-SUS	EE	10.563	0.753988
	APO-SUS	EE	13.148	0.781805
	APO-SUS	EE	3.2135	0.503171
	APO-SUS	EE	3.3555	0.63198
	APO-SUS	EE	3.8915	0.565378
	APO-SUS	EE	4.4835	0.703515
	APO-SUS	EE	5.298	0.76777
	APO-SUS	EE	5.3385	0.703406
	APO-SUS	EE	5.642	0.652594
	APO-SUS	EE	6.622	0.633957
	APO-SUS	EE	6.681	0.628682
	APO-SUS	EE	6.872	0.741436
	APO-SUS	EE	6.914	0.705438
	APO-SUS	EE	7.001	0.607014
	APO-SUS	EE	8.284	0.674401
	APO-SUS	EE	8.7985	0.762435
	APO-SUS	EE	8.87	0.705676
	APO-SUS	EE	10.1435	0.693549
	APO-SUS	EE	10.3385	0.689946
	APO-SUS	EE	10.548	0.809175
	APO-SUS	EE	10.93	0.765782

## Sheet: Figure 8
Figure 8b	# errors to criterion	APO-UNSUS																		APO-SUS																				APO-UNSUS EE
	shift 1	20	33	42	20	18	37	28	18	40	28	8	22	38	22	18	24	21	32	24	25	55	29	22	26	41	4	20	17	13	11	17	30	33	20	39	45	14	26	21	9	14	16	13	21	25	15	31	32
	shift 2	1	2	1	12	1	18	15	4	11	2	9	3	13	22	8	18	6	7	17	7	7	25	17	20	29	34	2	44	5	32	12	21	28	37	13	12	14	5	15	5	14	11	16	14	16	14	22	17
	shift 3	17	14	13	29	23	18	12	6	17	20	15	27	11	19	2	14	2	11	27	44	23	11	53	35	18	27	16	13	16	19	48	12	28	9	6	10	16	13	18	24	23	5	19	13	18	13	28	25
	# errors	APO-UNSUS																		APO-SUS																				APO-UNSUS EE
	perseverative	46	35	26	23	40	47	27	62	20	26	26	21	41	29	30	52	32	26	53	52	53	44	73	59	56	51	28	61	50	30	39	56	61	59	33	37	28	42	43	20	35	15	36	26	39	28	49	57
	regressive	8	2	0	0	13	11	5	8	3	12	0	7	9	24	3	9	16	0	7	20	6	11	7	8	12	3	0	11	0	22	27	1	17	5	20	17	16	0	7	9	6	14	3	14	13	0	15	8
	never-reinforced	15	9	5	5	28	22	4	15	7	13	12	7	7	9	9	16	6	2	5	11	30	11	16	26	25	12	11	1	14	10	12	6	9	1	3	12	0	2	4	13	11	3	9	9	7	16	19	10
[truncated: 10 more columns]

## Sheet: Supplemental Figure S1
Figure S1a		APO-UNSUS																		APO-SUS
	# rewards day 1	14	70	41	80	76	68	76	77	79	82	48	51	69	76	74	75		88	55	73	65	69	67	60	82	17	77	70	66	70	61	75	62	89	83	80	3	58
	# rewards day 2	87	90	88	90	88	89	90	91	90	85	79	81	81	89	74	83	74	90	52	85	82	91	82	86	90	78	91	72	89	89	91	84	88	91	91	88	91	84
	# rewards day 3	90	90	80	91	83	91	91	98	91	90	68	85	88	91	90	88	91	91	62	81	65	91	85	91	91	90	91	78	88	91	91	89	91	91	91	91	91	91
	# rewards day 4	91	91	87	90	91	90	91	91	91	91	77	84	87	91	86	84	91	91	62	88	69	91	90	91	91	91	91	87	88	91	91	89	91	91	91	91	90	90
	# rewards day 5	91	90	89	84	91	91	91	91	91	91	58	88	91	91	87	85	91		79	85	78	91	91	91	89	91		88	88	89	91	89	89	91	91	91	91	91
Figure S1b		APO-UNSUS																		APO-SUS
	# errors until criterion	47	32	87	6	67	64	4	3	7	68	108	5	21	28	56	16	13	65	11	27	96	32	6	20	23	28	79	10	62	30	95	59	11	30	22	39	35	77

## Sheet: Supplemental Figure S2
	Normalized gene expression of gene	APO-UNSUS						APO-SUS
Figure S2a	Cldn11	0.734363	0.781432	0.678672	0.923594	0.842575	0.812046	0.806205	0.705732	0.745345	0.753402	0.63495	0.83183	0.618723
	Mag	0.765215	0.811663	0.743996	0.974783	0.842575	0.799169	0.826753	0.870099	0.776658	0.833878	0.725309	0.83183	0.720461	0.883309
	Mbp	0.68474	0.57943	0.74595	0.5534	0.84257	0.80127	0.83067	0.65629	0.82363	0.74539	0.61492	0.83183	0.7216	0.70543
	Mobp	0.805182	0.713567	0.736313	0.918737	0.842575	0.839165	0.640319	0.725465	0.770236	0.782678	0.596018	0.83183	0.599455	0.779786
	Mog	0.809624	0.765475	0.701658	0.751223	0.753692		0.735515	0.691321	0.821731	0.786996	0.609282	0.83183	0.606088	0.78697
	Plp1	0.961708	0.503551	0.550449	0.770791	0.749244	0.627015	0.509721	0.575127	0.575512	0.619845	0.474212	0.657754	0.448368	0.549714
	Normalized gene expression of gene	APO-UNSUS								APO-SUS
Figure S2b	Cldn11	0.646643	0.661983	0.527095	0.552695	0.68739	0.804266	0.599719	0.776474	0.670358	0.549307	0.572478	0.552154	0.704855	0.895836	0.596789
	Mag	0.701334	0.687474	0.606508	0.595677	0.826041	0.819605	0.583357	0.656396	0.800516	0.636059	0.594522	0.596971	0.762066	0.805977	0.527235
	Mbp	0.703076	0.750503	0.648796	0.607905	0.667839	0.829002	0.7877	0.776474	0.703043	0.668377	0.608233	0.644315	0.722353	0.944952	0.550467
	Mobp	0.722096	0.651562	0.66339	0.657395	0.642791	0.797911	0.754792	0.776474	0.709326	0.649059	0.717655	0.655884	0.741895	0.622362
	Mog	0.650625	0.795993	0.596482	0.588626	0.650901	0.807978	0.678666	0.776474	0.597857	0.553963	0.577773	0.588502	0.668464	0.536756
	Plp1	0.816365	0.69554	0.555282	0.619911	0.726707	0.849519	0.712383	0.731234	0.800516	0.651351	0.601498	0.618759	0.743858	0.949584	0.625937
	Normalized gene expression of gene	APO-UNSUS						APO-SUS
Figure S2c	Cldn11	0.840489	0.728111	0.930407	0.79537	0.785371	0.75019	0.821793	0.881479	0.81389	0.720374	0.782284	0.726219
	Mag	0.793023	0.726675	0.930407	0.794847	0.784854	0.706893	0.69005	0.783955	0.725035	0.71919	0.781256	0.610199
	Mbp	0.942253	0.768943	0.891671	0.880461	0.892121		0.873332	0.939969	0.720543	0.828407	0.581025
	Mobp	0.889333	0.684515	0.930407	0.794326	0.78434	0.791704	0.728719	0.929648	0.767172	0.718012	0.780232	0.57442
	Mog	0.888341	0.720408	0.930407	0.704457	0.782591	0.742254	0.680161	0.820798	0.720861	0.714018	0.776758	0.639799
	Plp1	0.839307	0.684292	0.930407	0.794252	0.784266	0.74703	0.612361	0.737401	0.683259	0.677497	0.780086	0.608374
	Normalized gene expression of gene	APO-UNSUS						APO-SUS
Figure S2d	Cldn11	0.752698	0.881419	0.789541	0.652223	0.498916	0.641487	0.704732	0.834216	0.631273	0.726598	0.748761	0.752559
	Mag	0.796514	0.881419	0.744635	0.730367	0.557588	0.605201	0.788647	0.882777	0.629195	0.681218	0.705476	0.670713
	Mbp	0.843435	0.83489	0.71852	0.593554	0.459778	0.497708	0.801932	0.885951	0.589974	0.62986	0.555209	0.520325
	Mobp	0.795694	0.831528	0.698882	0.772596	0.586197	0.638877	0.785407	0.93478	0.660119	0.747512	0.833343	0.795547
	Mog	0.750168	0.831257	0.73961	0.772345	0.520189	0.601931	0.831719	0.93478	0.658189	0.787226	0.784641	0.750029
	Plp1	0.799534	0.83554	0.844485	0.818951	0.760911		0.759002	0.886124	0.58721	0.827031	0.689315	0.718335
	Normalized gene expression of gene	APO-UNSUS								APO-SUS
Figure S2e	Cldn11	0.64352	0.67096	0.63846	0.8182	0.70448	0.73189	0.40532		0.63956	0.60566	0.60159	0.4035	0.80505	0.69497	0.75768
	Mag	0.53937	0.63235	0.638457	0.646912	0.663529	0.561279	0.578134	0.479002	0.535217	0.60491	0.534016	0.533995	0.598879	0.617286	0.540218
	Mbp	0.548865	0.538999	0.638457	0.589656	0.568048	0.485781	0.530425	0.38036	0.46525	0.645456	0.415784	0.488953	0.393348	0.412188
	Mobp	0.449283	0.497938	0.638457	0.571233	0.521754	0.494919	0.509423	0.499967	0.444257	0.536029	0.530268	0.417538	0.469593	0.578628	0.449673
	Mog	0.57597	0.59965	0.63846	0.73231	0.70708	0.63671	0.61996	0.73274	0.51235	0.51153	0.50959	0.48322	0.60518	0.62248	0.54533
	Plp1	0.568515	0.630292	0.638457	0.681314	0.660292	0.626124	0.607391	0.561383	0.529576	0.535672	0.529681	0.469035	0.594018	0.544853	0.50547
	Normalized gene expression of gene	APO-UNSUS							APO-SUS
Figure S2f	Cldn11	0.539122	0.667972	0.612433	0.487195	0.469098	0.749044	0.762665	0.363261	0.481285	0.642362	0.523703	0.538779	0.577781	0.570143	0.490021
	Mag	0.686993	0.762537	0.870248	0.523734	0.530618	0.710414	0.860927	0.438577	0.548862	0.573121	0.53069	0.605103	0.653554	0.575985	0.494034
	Mbp	0.564149	0.656356	0.683147	0.540281	0.523262	0.555457	0.714066	0.402058	0.532688	0.642362	0.487472	0.506911	0.508965	0.501748	0.458349
	Mobp	0.530786	0.654722	0.682485	0.508329	0.464422	0.588576	0.756745	0.401224	0.531582	0.642362	0.486528	0.5067	0.572022	0.500915	0.485677
	Mog	0.611127	0.71725	0.653058	0.552692	0.529701	0.709537	0.859864	0.412733	0.546832	0.642362	0.56017	0.605103	0.652424	0.608433	0.5529
	Plp1	0.633626	0.73655	0.723929	0.508083	0.588314	0.839323	0.958685	0.401016	0.598082	0.570643	0.580793	0.605103	0.724617	0.634476	0.61526

[truncated: 2 more sheets: Supplemental Figure S3 , Supplemental Figure S5]
